# Supplementary material for: Microenvironmental changes co-occur with mosaic somatic clonal expansions in normal skin and esophagus tissues
Source: Front Oncol. 2022 Dec 1;12:1021940. doi: 10.3389/fonc.2022.1021940 (PMC9751946; doi:10.3389/fonc.2022.1021940)
Supplement: Supplementary file 1 [file DataSheet_1.xlsx]

## Sheet: Legend
Supplementary tables legend
Sheet number	Supplement table number	Sheet name	Description
1	S1	Mutations	Number of non-synonymous mutations and samples in each tissue type
2	S2	Hypoxia Scores	Hypoxia scores identified across all samples
3	S3	Esophagus LM	Esophgus linear regression model results
4	S4	Skin LM	Skin linear regression model results
5	S5	Esophagus SMG LM	Esophgus linear regression model results using SMG
6	S6	Skin SMG LM	Skin linear regression model results using SMG

## Sheet: S1-Mutations
Tissue	non-synonymous	CGC-m	Sample count	CGC Mutation rate
Skin	1835	166	512	0.32
Prostate	73	11	77	0.14
Esophagus	694	77	600	0.13
Thyroid	230	23	269	0.09
Uterus	18	5	66	0.08
Adrenal Gland	73	9	124	0.07
Lung	316	18	269	0.07
Vagina	58	5	78	0.06
Breast	146	11	173	0.06
Salivary Gland	29	3	51	0.06
Liver	62	5	96	0.05
Adipose Tissue	241	23	468	0.05
Blood Vessel	318	28	609	0.05
Testis	97	6	142	0.04
Heart	159	13	359	0.04
Pancreas	42	4	149	0.03
Small Intestine	36	2	77	0.03
Nerve	126	6	257	0.02
Pituitary	30	2	88	0.02
Spleen	43	2	89	0.02
Brain	385	22	1067	0.02
Stomach	39	3	162	0.02
Muscle	137	6	366	0.02
Colon	45	4	274	0.01
Ovary	25	1	89	0.01
Kidney	6	0	22	0
Cervix Uteri	2	0	11	0
Totals	5265	455	6544

## Sheet: S2-Hypoxia Scores
Sample	Ragnum.hyp.score	Buffa.hyp.score
GTEX.1192X.2526.SM.59868	91	45
GTEX.ZAB4.2426.SM.5HL8A	83	27
GTEX.ZYW4.2226.SM.5GZYG	83	35
GTEX.11TTK.1926.SM.5PNW8	81	33
GTEX.13OVH.1126.SM.5K7YP	79	37
GTEX.145MI.0826.SM.5SI95	79	31
GTEX.Q734.2226.SM.3GAD9	79	49
GTEX.U8XE.2526.SM.4E3IT	79	49
GTEX.WI4N.2526.SM.4OOSE	79	23
GTEX.X8HC.2326.SM.4QAS4	79	31
GTEX.XV7Q.1626.SM.4BRWC	79	49
GTEX.11TT1.2026.SM.5EQM8	77	37
GTEX.N7MT.0126.SM.2D7VT	77	19
GTEX.POYW.0726.SM.2XCEO	77	29
GTEX.RU1J.1426.SM.46MUV	77	31
GTEX.TMMY.1926.SM.4DXUU	77	43
GTEX.TSE9.2526.SM.4DXUS	77	23
GTEX.WYBS.1126.SM.3NMAM	77	37
GTEX.ZYY3.2626.SM.5N9DH	77	33
GTEX.13U4I.2026.SM.5LU3L	75	31
GTEX.14A5I.2726.SM.5SIB3	75	31
GTEX.S3XE.1326.SM.4AD4H	75	33
GTEX.T5JC.2126.SM.32PMO	75	19
GTEX.WI4N.2426.SM.4OOSC	75	27
GTEX.ZU9S.1926.SM.5NQBP	75	27
GTEX.11EMC.2926.SM.5EQ4F	73	45
GTEX.12ZZW.2426.SM.5DUWE	73	37
GTEX.13FHP.0326.SM.5K7U2	73	37
GTEX.13NYC.0626.SM.5K7U8	73	41
GTEX.14E6E.1126.SM.5S2R4	73	41
GTEX.OHPN.2826.SM.3LK67	73	39
GTEX.QDT8.2526.SM.48TYX	73	35
GTEX.WI4N.2226.SM.4OOS9	73	39
GTEX.WRHU.0626.SM.3MJFI	73	33
GTEX.X8HC.1326.SM.46MWB	73	43
GTEX.X8HC.2826.SM.46MWJ	73	41
GTEX.Y5V6.0426.SM.4VBRZ	73	45
GTEX.11DZ1.0426.SM.5H11A	71	13
GTEX.12ZZX.0626.SM.5EQ46	71	29
GTEX.131XW.0526.SM.5PNXZ	71	29
GTEX.13NZA.1126.SM.5MR4K	71	29
GTEX.13SLW.2826.SM.5Q5ES	71	25
GTEX.N7MT.1426.SM.3LK5M	71	31
GTEX.PLZ4.2726.SM.3P61A	71	13
GTEX.R55G.2526.SM.2TC6D	71	27
GTEX.X4EP.2926.SM.3P5YQ	71	27
GTEX.XBED.1626.SM.47JYN	71	21
GTEX.ZC5H.2226.SM.4WAWS	71	31
GTEX.ZYVF.0326.SM.5GIES	71	33
GTEX.ZYW4.0126.SM.5E44A	71	33
GTEX.OHPM.0226.SM.3LK61	69	27
GTEX.QEL4.0426.SM.3GACZ	69	39
GTEX.TKQ1.1026.SM.4GICL	69	25
GTEX.WRHU.0726.SM.3MJFL	69	29
GTEX.X585.1026.SM.46MW6	69	25
GTEX.XV7Q.0326.SM.4BRVM	69	19
GTEX.XV7Q.2626.SM.4BRVA	69	21
GTEX.ZXG5.0826.SM.5GID6	69	15
GTEX.11TUW.2926.SM.5BC59	67	33
GTEX.12WSD.2026.SM.5HL7D	67	27
GTEX.13FHO.1626.SM.5IJGB	67	35
GTEX.13JUV.2026.SM.5K7UA	67	25
GTEX.13OW5.0726.SM.5KLZK	67	29
GTEX.13QJ3.1026.SM.5QGQU	67	23
GTEX.145MH.1026.SM.5Q5CI	67	27
GTEX.145MI.0426.SM.5O99V	67	37
GTEX.O5YV.0426.SM.3LK66	67	43
GTEX.P78B.2226.SM.3P5ZZ	67	39
GTEX.R53T.0726.SM.48FCS	67	27
GTEX.R53T.0826.SM.48FCP	67	25
GTEX.S33H.0726.SM.4AD6M	67	35
GTEX.SN8G.0126.SM.32PLI	67	37
GTEX.T2YK.0326.SM.4DM7D	67	33
GTEX.T6MN.0726.SM.32PML	67	19
GTEX.WOFL.0126.SM.3MJG2	67	31
GTEX.WY7C.2626.SM.3NB2P	67	33
GTEX.YJ8A.0426.SM.5IFID	67	45
GTEX.ZAB4.0526.SM.5HL7Z	67	37
GTEX.ZF3C.1426.SM.4WWCD	67	25
GTEX.1117F.2426.SM.5EGGH	65	31
GTEX.11EI6.0426.SM.5EQ43	65	39
GTEX.131YS.0926.SM.5IJB9	65	19
GTEX.13NZ9.0726.SM.5J1ME	65	27
GTEX.13NZ9.2026.SM.5KM1U	65	37
GTEX.OXRN.0226.SM.2I5EJ	65	25
GTEX.OXRO.0126.SM.2YUN4	65	41
GTEX.QEG4.0526.SM.48TZD	65	1
GTEX.QVUS.0426.SM.48FE3	65	45
GTEX.REY6.2126.SM.48FD9	65	23
GTEX.RU72.1126.SM.2TF6H	65	25
GTEX.S4Q7.0926.SM.4AD5D	65	31
GTEX.UPK5.1326.SM.4IHLE	65	25
GTEX.V1D1.2226.SM.3NMAX	65	37
GTEX.VUSG.2226.SM.4KKZO	65	35
GTEX.WHSE.0626.SM.4RGNF	65	27
GTEX.X4XY.0326.SM.46MVZ	65	45
GTEX.X4XY.1526.SM.4QASE	65	37
GTEX.XMD2.0226.SM.4WWEE	65	25
GTEX.XOT4.0726.SM.4GIAW	65	27
GTEX.ZTTD.2726.SM.57WFA	65	25
GTEX.ZVE2.2826.SM.5GU51	65	21
GTEX.11EMC.0926.SM.59863	63	35
GTEX.11GS4.0626.SM.5A5LC	63	31
GTEX.11GS4.2126.SM.5A5KR	63	13
GTEX.12WSC.0826.SM.5EQ5Q	63	15
GTEX.12WSD.1326.SM.5GCNU	63	27
GTEX.13NZ8.0126.SM.5IJCT	63	13
GTEX.13PVQ.0426.SM.5J1OG	63	29
GTEX.146FH.2626.SM.5Q5E1	63	47
GTEX.14A6H.0126.SM.5QGPK	63	13
GTEX.14ASI.0326.SM.5S2VH	63	19
GTEX.14BMU.1226.SM.5S2OR	63	17
GTEX.14E6C.2426.SM.5S2NF	63	37
GTEX.PSDG.1426.SM.48TD1	63	39
GTEX.RU1J.1926.SM.2TF6S	63	33
GTEX.SN8G.1526.SM.4DM79	63	13
GTEX.WI4N.1426.SM.3LK7H	63	25
GTEX.WYBS.0926.SM.3NM94	63	19
GTEX.X4EP.1426.SM.4PQZP	63	37
GTEX.X585.0011.R11B.SM.46MUZ	63	33
GTEX.XPVG.2026.SM.4B65E	63	41
GTEX.YECK.1326.SM.4W1ZF	63	27
GTEX.ZC5H.0226.SM.4WAY9	63	33
GTEX.ZF3C.1326.SM.5A5MF	63	11
GTEX.ZTPG.0326.SM.5O9AX	63	35
GTEX.ZYVF.1126.SM.5E458	63	31
GTEX.ZYY3.1226.SM.5EQKM	63	29
GTEX.ZYY3.2226.SM.5E45A	63	35
GTEX.1192X.0326.SM.5H11U	61	31
GTEX.11UD1.0226.SM.5EQKL	61	35
GTEX.11WQC.2826.SM.5GU7A	61	25
GTEX.12WSD.1026.SM.5EQ42	61	33
GTEX.12ZZY.0426.SM.5LZW3	61	21
GTEX.1313W.1026.SM.5EQ5I	61	27
GTEX.132AR.0226.SM.5IJBE	61	41
GTEX.139D8.0326.SM.5IJCJ	61	7
GTEX.13FHO.2726.SM.5K7VG	61	29
GTEX.13IVO.0126.SM.5J1NG	61	39
GTEX.13N11.1526.SM.5L3FL	61	17
GTEX.13N11.1826.SM.5IJDS	61	31
GTEX.13NYS.0126.SM.5MR3W	61	41
GTEX.13NZ9.0826.SM.5J1NI	61	37
GTEX.13NZ9.0926.SM.5KM12	61	25
GTEX.13NZ9.1026.SM.5MR5K	61	29
GTEX.13NZ9.1226.SM.5MR3J	61	37
GTEX.13OW5.0826.SM.5J1NE	61	37
GTEX.13W46.0226.SM.5SIAG	61	27
GTEX.13X6I.1026.SM.5LU4C	61	49
GTEX.147F4.1026.SM.5Q5F9	61	29
GTEX.147F4.2826.SM.5NQBN	61	11
GTEX.14A6H.0526.SM.5NQAZ	61	31
GTEX.14BIM.0426.SM.5SI9N	61	21
GTEX.14BIM.3226.SM.5RQIQ	61	25
GTEX.NPJ8.0526.SM.3MJHN	61	35
GTEX.O5YV.0626.SM.3LK64	61	45
GTEX.U412.0826.SM.3DB9K	61	17
GTEX.U8XE.0226.SM.4E3J3	61	47
GTEX.VUSG.0926.SM.3GIK6	61	25
GTEX.WI4N.1126.SM.3LK7Q	61	21
GTEX.X4XY.1026.SM.46MVX	61	29
GTEX.X585.3026.SM.46MWF	61	41
GTEX.XOT4.0826.SM.4B66Y	61	21
GTEX.YFC4.0326.SM.4TT3U	61	29
GTEX.ZYT6.0826.SM.5E43I	61	25
GTEX.ZYVF.2726.SM.5GID4	61	33
GTEX.111FC.1126.SM.5GZWU	59	5
GTEX.11EQ8.0226.SM.5EQ5G	59	31
GTEX.11GS4.2926.SM.5A5LF	59	29
GTEX.11GSP.2826.SM.5A5LK	59	17
GTEX.12WSD.1926.SM.5GCOV	59	37
GTEX.12WSD.2926.SM.5LZUH	59	9
GTEX.1314G.1326.SM.5BC6E	59	31
GTEX.131XE.2326.SM.5PNZ2	59	41
GTEX.131YS.2426.SM.5J2OD	59	3
GTEX.139YR.2626.SM.5K7U4	59	27
GTEX.13FTZ.0126.SM.5K7V3	59	35
GTEX.13N11.2626.SM.5K7UQ	59	37
GTEX.13N1W.0126.SM.5K7VT	59	37
GTEX.13O3P.0326.SM.5K7VM	59	35
GTEX.13O3P.0826.SM.5L3DH	59	21
GTEX.13OW5.0626.SM.5J2N2	59	19
GTEX.13OW6.0226.SM.5J1NB	59	21
GTEX.13QIC.1426.SM.5LU4V	59	23
GTEX.13S86.0526.SM.5QGPZ	59	35
GTEX.13VXU.0426.SM.5LU3I	59	23
GTEX.13VXU.1926.SM.5LU5J	59	23
GTEX.13W3W.2326.SM.5LU4Y	59	23
GTEX.13W46.1826.SM.5K7VA	59	19
GTEX.13X6I.1526.SM.5SIAC	59	25
GTEX.146FH.0826.SM.5SI8T	59	25
GTEX.14E6E.2226.SM.5SI6F	59	33
GTEX.OXRP.0526.SM.2I3EW	59	31
GTEX.Q2AG.0626.SM.2S1PV	59	41
GTEX.Q734.0826.SM.48U1G	59	21
GTEX.QDVN.0726.SM.4B64L	59	33
GTEX.S95S.1526.SM.2XCDH	59	25
GTEX.T2YK.2226.SM.32QPT	59	-1
GTEX.T5JC.0326.SM.4DM5C	59	29
GTEX.T5JC.0426.SM.32PLO	59	27
GTEX.T6MN.0626.SM.32PM9	59	9
GTEX.U8XE.1326.SM.4E3JK	59	37
GTEX.U8XE.1826.SM.4E3HV	59	35
GTEX.VJYA.1726.SM.3NMDQ	59	37
GTEX.VUSG.2826.SM.4KKZM	59	27
GTEX.WYBS.0626.SM.3NMAS	59	29
GTEX.X4EO.1026.SM.4QARP	59	21
GTEX.X585.0426.SM.4E3JZ	59	31
GTEX.XV7Q.0426.SM.4BRVN	59	43
GTEX.ZDTS.1426.SM.5K7WC	59	31
GTEX.ZYW4.0226.SM.5E44M	59	25
GTEX.1128S.0926.SM.5GZZU	57	37
GTEX.1192X.1826.SM.5GIE2	57	35
GTEX.11DXZ.0526.SM.5GU7J	57	37
GTEX.11DYG.1226.SM.5N9DC	57	23
GTEX.11DZ1.2726.SM.5A5KH	57	11
GTEX.11GSP.2226.SM.5HL5Q	57	15
GTEX.11NUK.0726.SM.5A5ME	57	25
GTEX.11UD2.0426.SM.5EQ5W	57	31
GTEX.1212Z.2726.SM.5EQ59	57	23
GTEX.12WSC.1726.SM.5GCN3	57	19
GTEX.12WSI.1526.SM.5GCNM	57	19
GTEX.12WSM.2226.SM.5DUVS	57	33
GTEX.1314G.1626.SM.5EQ67	57	17
GTEX.131XG.2126.SM.5DUXG	57	27
GTEX.13G51.2826.SM.5LZWV	57	11
GTEX.13O3Q.2626.SM.5KM3S	57	17
GTEX.13OW5.2226.SM.5L3HC	57	19
GTEX.13OW7.1126.SM.5K7V6	57	19
GTEX.13PVQ.1426.SM.5J1O4	57	37
GTEX.13QJC.0626.SM.5S2O9	57	15
GTEX.145MH.0426.SM.5LU8T	57	7
GTEX.14ASI.1126.SM.5QGPN	57	17
GTEX.14BIM.2626.SM.5S2OF	57	39
GTEX.14DAQ.2326.SM.5S2QX	57	-3
GTEX.PVOW.0626.SM.2XCF6	57	15
GTEX.Q2AH.1926.SM.2S1PN	57	35
GTEX.S4Q7.1326.SM.4AD74	57	31
GTEX.U3ZN.1026.SM.4DXTC	57	13
GTEX.U8T8.0426.SM.3DB8X	57	33
GTEX.U8T8.2326.SM.3DB96	57	17
GTEX.UPJH.0926.SM.4IHKA	57	25
GTEX.WHWD.0526.SM.4OORW	57	37
GTEX.X3Y1.0926.SM.3P5YT	57	11
GTEX.X4XY.0826.SM.4E3JM	57	27
GTEX.XBEC.1826.SM.4QASN	57	11
GTEX.XBED.1926.SM.47JYP	57	23
GTEX.XLM4.1026.SM.4AT51	57	33
GTEX.XQ8I.1326.SM.4BOPV	57	29
GTEX.Y111.1026.SM.4TT22	57	15
GTEX.Y8LW.2126.SM.4VBRX	57	27
GTEX.YFC4.1426.SM.5IFJG	57	9
GTEX.ZC5H.1026.SM.5CVN1	57	37
GTEX.ZDTS.0326.SM.5HL83	57	15
GTEX.ZE7O.2426.SM.57WD7	57	17
GTEX.ZUA1.0126.SM.5GU76	57	33
GTEX.ZVZO.0426.SM.5HL4Z	57	17
GTEX.ZYFD.2126.SM.5E43D	57	27
GTEX.ZYY3.1626.SM.5EGJF	57	9
GTEX.1117F.0626.SM.5N9CS	55	31
GTEX.11DXW.0426.SM.5H12E	55	11
GTEX.11EI6.0626.SM.5985T	55	3
GTEX.11EI6.2826.SM.5H11D	55	19
GTEX.11GSP.2526.SM.5N9BP	55	33
GTEX.11TT1.2126.SM.5GU5Y	55	35
GTEX.11UD2.0826.SM.5EQKS	55	31
GTEX.11WQC.1726.SM.5GU4W	55	17
GTEX.11XUK.2026.SM.5EQLF	55	31
GTEX.11ZTS.0826.SM.5EQ49	55	17
GTEX.12584.3126.SM.5EGKR	55	19
GTEX.12BJ1.1226.SM.5LUAE	55	25
GTEX.12WSD.0326.SM.59HKP	55	25
GTEX.132NY.0526.SM.5EQ4V	55	15
GTEX.133LE.2126.SM.5IJBX	55	19
GTEX.139D8.1626.SM.5IJFZ	55	3
GTEX.13CF2.2826.SM.5LZX9	55	27
GTEX.13JVG.0526.SM.5IJBN	55	17
GTEX.13N11.2526.SM.5K7UE	55	43
GTEX.13O3Q.2326.SM.5KM3G	55	9
GTEX.13PL6.0526.SM.5L3G6	55	29
GTEX.13W46.1226.SM.5SIAS	55	9
GTEX.13X6J.0826.SM.5LU32	55	13
GTEX.148VJ.2426.SM.5NQ9Y	55	23
GTEX.14A5I.1326.SM.5SIAQ	55	37
GTEX.14ABY.0926.SM.5Q5DY	55	7
GTEX.14ASI.0726.SM.5Q5DC	55	17
GTEX.N7MS.2326.SM.2HMLD	55	7
GTEX.N7MT.1926.SM.3LK5N	55	27
GTEX.NPJ8.0326.SM.2D7VV	55	13
GTEX.OXRK.0326.SM.3NB3R	55	11
GTEX.PLZ5.1626.SM.3NB21	55	3
GTEX.PWCY.2126.SM.48TEC	55	37
GTEX.PX3G.2526.SM.48TZV	55	27
GTEX.Q2AG.0326.SM.48U1O	55	15
GTEX.Q734.1826.SM.2I3EL	55	33
GTEX.QMRM.0826.SM.3NB33	55	19
GTEX.QXCU.0926.SM.48FEP	55	29
GTEX.R55E.0126.SM.2TC5Y	55	29
GTEX.REY6.1126.SM.48FDU	55	33
GTEX.S341.1326.SM.4AD72	55	1
GTEX.SIU8.0626.SM.2XCDN	55	5
GTEX.T6MN.0826.SM.32PM4	55	3
GTEX.U412.2026.SM.4DXSI	55	11
GTEX.UPK5.2326.SM.3P5Z8	55	5
GTEX.VUSG.2526.SM.4KL1V	55	27
GTEX.WHWD.2326.SM.3LK6Q	55	25
GTEX.WOFL.0826.SM.3MJG1	55	29
GTEX.WWYW.2726.SM.4MVOP	55	13
GTEX.X261.3226.SM.3NMC3	55	21
GTEX.X4EP.3226.SM.3P5YR	55	25
GTEX.X585.1226.SM.46MW7	55	29
GTEX.X5EB.0426.SM.46MVY	55	9
GTEX.XMD2.0326.SM.4YCD6	55	31
GTEX.XV7Q.2526.SM.4BRV9	55	23
GTEX.Y114.2626.SM.4TT8Y	55	31
GTEX.Y5V5.0826.SM.4VBQD	55	13
GTEX.YECK.0926.SM.4W214	55	3
GTEX.Z93S.3026.SM.5CVMS	55	-3
GTEX.ZAJG.1226.SM.5S2MH	55	37
GTEX.ZAJG.3226.SM.5HL9V	55	29
GTEX.ZE7O.1126.SM.57WC8	55	9
GTEX.ZP4G.2226.SM.57WFB	55	29
GTEX.ZTPG.2326.SM.57WFL	55	19
GTEX.ZVE2.0526.SM.5GU7E	55	27
GTEX.ZVT3.2726.SM.5GU5X	55	-5
GTEX.ZYFC.0926.SM.5GZWW	55	23
GTEX.ZYW4.1226.SM.5E45B	55	35
GTEX.11DXX.1726.SM.5H11T	53	35
GTEX.11DYG.2026.SM.5EGGX	53	13
GTEX.1212Z.2426.SM.5EQ5D	53	21
GTEX.12584.0326.SM.59HK2	53	17
GTEX.12WSD.0926.SM.5GCNL	53	3
GTEX.12WSE.0826.SM.5S2VL	53	7
GTEX.12WSH.0226.SM.5GCOG	53	15
GTEX.12WSK.0826.SM.5CVNP	53	7
GTEX.12ZZZ.1226.SM.59HK1	53	13
GTEX.131XE.2526.SM.5EQ57	53	35
GTEX.139D8.2926.SM.5IJBM	53	17
GTEX.139T6.0426.SM.5IJEM	53	35
GTEX.139YR.2426.SM.5J1OB	53	39
GTEX.13FTZ.0526.SM.5IJCW	53	17
GTEX.13IVO.0426.SM.5LZY7	53	23
GTEX.13IVO.0726.SM.5LZYV	53	31
GTEX.13NYB.1326.SM.5K7Y1	53	27
GTEX.13NYS.1626.SM.5J2MU	53	-1
GTEX.13NZ8.1626.SM.5IJBC	53	13
GTEX.13O1R.0126.SM.5L3EH	53	41
GTEX.13O3P.2326.SM.5KM55	53	29
GTEX.13OW6.1526.SM.5L3HX	53	25
GTEX.13S86.2426.SM.5S2MX	53	35
GTEX.13U4I.0126.SM.5LU38	53	31
GTEX.13X6J.1326.SM.5QGOV	53	13
GTEX.145MH.0626.SM.5NQAK	53	15
GTEX.14753.0126.SM.5S2TX	53	19
GTEX.147F4.0826.SM.5QGRB	53	1
GTEX.147JS.1226.SM.5RQK4	53	33
GTEX.14BIL.0426.SM.5SIA3	53	23
GTEX.N7MS.0626.SM.2YUN7	53	25
GTEX.O5YT.0426.SM.3MJHD	53	41
GTEX.OHPN.2926.SM.3LK65	53	21
GTEX.OXRO.0226.SM.3LK6F	53	33
GTEX.POMQ.2026.SM.2S1OD	53	15
GTEX.POYW.0426.SM.2XCEV	53	31
GTEX.PSDG.1026.SM.48TCV	53	33
GTEX.Q2AG.0926.SM.48U1Q	53	21
GTEX.QDVN.2026.SM.3GAEP	53	37
GTEX.QEL4.2126.SM.447AE	53	19
GTEX.QVJO.0526.SM.447CE	53	23
GTEX.REY6.1726.SM.48FDL	53	25
GTEX.RWSA.0926.SM.47JXW	53	31
GTEX.SE5C.1326.SM.4BRUH	53	31
GTEX.T5JC.2526.SM.4DM6G	53	9
GTEX.UJHI.1326.SM.4IHJO	53	13
GTEX.WRHU.1326.SM.4E3K7	53	25
GTEX.X4EO.0326.SM.3P5YO	53	27
GTEX.X4XY.0226.SM.4E3IZ	53	47
GTEX.XBED.2226.SM.47JYQ	53	19
GTEX.YECK.0226.SM.4W215	53	31
GTEX.ZC5H.0926.SM.5CVMZ	53	11
GTEX.ZE7O.0126.SM.57WC1	53	25
GTEX.ZF3C.1026.SM.5S2OC	53	23
GTEX.ZVE2.0426.SM.59HJ7	53	5
GTEX.ZVE2.1326.SM.5NQ94	53	41
GTEX.ZY6K.1626.SM.5GZWV	53	27
GTEX.1117F.2526.SM.5GZY6	51	35
GTEX.111VG.2526.SM.5GZXP	51	21
GTEX.1128S.0326.SM.5GZZF	51	39
GTEX.113JC.2326.SM.5EQ4E	51	27
GTEX.11DXY.0326.SM.5H12F	51	7
GTEX.11DXY.1526.SM.5H129	51	29
GTEX.11DXZ.2526.SM.5N9BG	51	17
GTEX.11DZ1.2426.SM.5GZZX	51	43
GTEX.11GSO.2626.SM.5Q5AK	51	17
GTEX.11P7K.2226.SM.5GU56	51	33
GTEX.11TT1.2526.SM.5EGIB	51	33
GTEX.11ZTS.0326.SM.5EQKP	51	19
GTEX.11ZVC.2526.SM.5FQTE	51	27
GTEX.12584.0126.SM.5EGKQ	51	31
GTEX.12KS4.0726.SM.5FQSX	51	43
GTEX.12WSD.0226.SM.59HKO	51	21
GTEX.12WSL.2026.SM.5GCML	51	37
GTEX.12ZZY.0926.SM.5EQ6I	51	13
GTEX.12ZZY.1326.SM.5GCNW	51	23
GTEX.13113.2026.SM.5LZU3	51	13
GTEX.1314G.1526.SM.5EGK2	51	25
GTEX.131XH.0526.SM.5DUX7	51	5
GTEX.131YS.2826.SM.5EQ47	51	47
GTEX.139YR.0626.SM.5IJBT	51	35
GTEX.13CF3.2426.SM.5IFGX	51	41
GTEX.13D11.2626.SM.5IJDB	51	23
GTEX.13FHO.0226.SM.5IFGY	51	33
GTEX.13FHO.1026.SM.5KM1Q	51	9
GTEX.13IVO.0226.SM.5LZXU	51	37
GTEX.13JUV.2426.SM.5J1NS	51	33
GTEX.13JVG.0426.SM.5MR59	51	27
GTEX.13N11.1726.SM.5J1OJ	51	13
GTEX.13NYB.0426.SM.5IJDD	51	27
GTEX.13NYB.0626.SM.5MR47	51	7
GTEX.13NZA.1026.SM.5MR48	51	13
GTEX.13O3O.0826.SM.5K7WE	51	33
GTEX.13OVJ.0126.SM.5KM36	51	25
GTEX.13OW6.1626.SM.5IJD5	51	29
GTEX.13PVQ.0526.SM.5LU8Q	51	27
GTEX.13QIC.1626.SM.5K7TZ	51	29
GTEX.13RTJ.2126.SM.5S2PZ	51	19
GTEX.13W46.0526.SM.5IJBD	51	23
GTEX.13X6K.1926.SM.5LU4O	51	33
GTEX.145MG.0826.SM.5Q5C2	51	19
GTEX.145MO.0526.SM.5Q5F7	51	17
GTEX.147F4.0126.SM.5QGPV	51	25
GTEX.147F4.1326.SM.5LU9V	51	27
GTEX.14C5O.1426.SM.5RQI8	51	19
GTEX.14E6C.1026.SM.5SI6P	51	29
GTEX.NPJ8.1726.SM.2YUNB	51	33
GTEX.O5YV.1626.SM.2YUNJ	51	23
GTEX.OXRN.1426.SM.3LK5U	51	15
GTEX.OXRP.2426.SM.2S1NR	51	9
GTEX.POYW.1226.SM.2XCEP	51	21
GTEX.QEG5.0526.SM.5S2V3	51	33
GTEX.R55G.0626.SM.48FDB	51	37
GTEX.REY6.0526.SM.2TF5M	51	-3
GTEX.RTLS.0926.SM.2TF5X	51	5
GTEX.RWS6.1726.SM.47JXP	51	13
GTEX.S7SE.0726.SM.2XCD7	51	9
GTEX.T2IS.1926.SM.4DM74	51	29
GTEX.U8XE.1226.SM.4E3HN	51	37
GTEX.UPK5.0126.SM.3GADM	51	9
GTEX.WK11.2726.SM.3NMAQ	51	37
GTEX.WRHU.0226.SM.3MJFV	51	11
GTEX.WWYW.0826.SM.3NB2X	51	23
GTEX.WYBS.0326.SM.3NM8S	51	13
GTEX.WYVS.0526.SM.3NM9W	51	41
GTEX.WYVS.1626.SM.3NM9R	51	13
GTEX.WYVS.2126.SM.3NMA3	51	27
GTEX.WZTO.1026.SM.3NM9P	51	17
GTEX.X4EP.0011.R10B.SM.4QASJ	51	35
GTEX.X4EP.0526.SM.3P5YW	51	37
GTEX.X4EP.0826.SM.3P5YK	51	23
GTEX.X4XX.0926.SM.46MV7	51	5
GTEX.X8HC.1526.SM.46MWD	51	33
GTEX.XAJ8.1226.SM.47JYS	51	31
GTEX.XXEK.1626.SM.4BRUZ	51	33
GTEX.XYKS.2726.SM.4E3IC	51	35
GTEX.Y5V6.0226.SM.4V6G7	51	15
GTEX.YJ8A.1126.SM.5IFJU	51	29
GTEX.ZAB4.0726.SM.5HL8I	51	31
GTEX.ZVTK.0226.SM.51MRG	51	43
GTEX.ZYFC.1226.SM.5GIE4	51	23
GTEX.ZYVF.0826.SM.5E447	51	33
GTEX.1128S.2526.SM.5H11N	49	33
GTEX.113JC.2226.SM.5EGJG	49	5
GTEX.117YW.2626.SM.5GZZH	49	31
GTEX.11DXY.0426.SM.5H12R	49	27
GTEX.11EQ8.0426.SM.5N9DP	49	25
GTEX.11I78.0726.SM.5A5M1	49	33
GTEX.11UD2.1126.SM.5EQM6	49	33
GTEX.12WSG.0426.SM.5FQSE	49	9
GTEX.12ZZX.0426.SM.5DUVT	49	15
GTEX.12ZZX.1026.SM.5LZUW	49	19
GTEX.131XW.1126.SM.5EGK4	49	-7
GTEX.13D11.1326.SM.5IJFY	49	41
GTEX.13FH7.2326.SM.5KM1E	49	33
GTEX.13FHP.0726.SM.5K7YI	49	13
GTEX.13FLV.2326.SM.5K7UK	49	19
GTEX.13JUV.0526.SM.5K7XE	49	25
GTEX.13N1W.2426.SM.5IJD1	49	19
GTEX.13N2G.0526.SM.5MR5L	49	35
GTEX.13O21.1826.SM.5MR5M	49	21
GTEX.13O61.0626.SM.5L3D1	49	33
GTEX.13O61.1726.SM.5KM46	49	9
GTEX.13OW6.0526.SM.5L3HY	49	25
GTEX.13OW7.0526.SM.5J1N2	49	13
GTEX.13QIC.2326.SM.5LU5N	49	7
GTEX.13U4I.0526.SM.5LU59	49	5
GTEX.13VXU.0526.SM.5K7V1	49	25
GTEX.145MF.0926.SM.5Q5EA	49	29
GTEX.147GR.0526.SM.5S2MY	49	25
GTEX.147JS.1026.SM.5S2MP	49	11
GTEX.1497J.0126.SM.5Q5BK	49	13
GTEX.1497J.1026.SM.5NQAV	49	33
GTEX.14A6H.2626.SM.5NQBO	49	17
GTEX.14C5O.0226.SM.5SI6O	49	3
GTEX.14DAR.2026.SM.5S2O3	49	31
GTEX.14E6C.0226.SM.5S2N3	49	23
GTEX.NPJ8.1826.SM.2YUNC	49	35
GTEX.NPJ8.2426.SM.3MJHL	49	19
GTEX.O5YV.0526.SM.2I5GE	49	25
GTEX.OOBJ.3026.SM.3NB1D	49	19
GTEX.OXRL.0226.SM.3NB18	49	27
GTEX.OXRP.0326.SM.33HBJ	49	23
GTEX.P4PQ.1726.SM.3NB15	49	27
GTEX.QDVN.2226.SM.2S1PM	49	35
GTEX.QEG5.1326.SM.4R1JS	49	35
GTEX.QV44.1825.SM.447CF	49	5
GTEX.REY6.0426.SM.2TF5G	49	5
GTEX.RU1J.0826.SM.46MUU	49	9
GTEX.RU72.0226.SM.46MUD	49	33
GTEX.RU72.0826.SM.46MUS	49	23
GTEX.RWS6.2426.SM.2XCB9	49	13
GTEX.S341.0826.SM.4AD73	49	-7
GTEX.S7SE.0926.SM.2XCD6	49	7
GTEX.T2IS.0526.SM.32QP9	49	17
GTEX.TML8.1626.SM.32QOO	49	11
GTEX.TMMY.0926.SM.4TT1Z	49	7
GTEX.U412.0226.SM.3NMC8	49	31
GTEX.UJMC.1926.SM.3GADS	49	19
GTEX.V955.2626.SM.3NM9F	49	23
GTEX.WH7G.2626.SM.3NMBE	49	27
GTEX.WI4N.2726.SM.3LK7Y	49	17
GTEX.WOFL.0726.SM.3MJG4	49	39
GTEX.WQUQ.1826.SM.4OOSD	49	25
GTEX.WWYW.0426.SM.3NB31	49	27
GTEX.WY7C.0426.SM.3NB3C	49	27
GTEX.WYJK.0826.SM.3NM8Y	49	17
GTEX.WZTO.0426.SM.3NM99	49	1
GTEX.X5EB.2226.SM.46MW4	49	27
GTEX.X62O.0126.SM.4E3JN	49	13
GTEX.X8HC.0626.SM.4E3HQ	49	25
GTEX.X8HC.0726.SM.46MWG	49	17
GTEX.XBEC.1026.SM.4QASM	49	7
GTEX.XGQ4.0826.SM.4AT4T	49	1
GTEX.XUW1.0326.SM.4BOOR	49	25
GTEX.Y8LW.1826.SM.5S2MV	49	19
GTEX.YB5E.2426.SM.5IFIV	49	17
GTEX.YFC4.2826.SM.5P9FR	49	5
GTEX.Z9EW.2026.SM.5CVMQ	49	23
GTEX.ZTPG.0526.SM.5O98W	49	25
GTEX.ZTX8.1726.SM.51MSB	49	15
GTEX.ZUA1.1026.SM.4YCEA	49	13
GTEX.ZVP2.2226.SM.5GU6Q	49	25
GTEX.ZVT4.1026.SM.57WC4	49	11
GTEX.ZYVF.0526.SM.5E43E	49	7
GTEX.ZYVF.1026.SM.5E44V	49	29
GTEX.ZYY3.3226.SM.5SI9X	49	23
GTEX.ZZPT.0226.SM.5E43X	49	7
GTEX.ZZPT.1326.SM.5E43H	49	1
GTEX.ZZPU.0626.SM.5E43T	49	-3
GTEX.111VG.0726.SM.5GIDC	47	-1
GTEX.117YX.1726.SM.5GZZS	47	13
GTEX.11DYG.0426.SM.5987J	47	5
GTEX.11DYG.1926.SM.5H12I	47	31
GTEX.11GSP.2426.SM.5N9BD	47	-1
GTEX.11NV4.1426.SM.5BC4W	47	9
GTEX.11PRG.0626.SM.5BC56	47	23
GTEX.11UD2.0526.SM.5GU69	47	29
GTEX.11WQC.0626.SM.5EQMF	47	5
GTEX.11ZTS.1026.SM.5LU8O	47	17
GTEX.11ZTT.0626.SM.5EQLM	47	1
GTEX.11ZU8.2526.SM.5EQKI	47	27
GTEX.1212Z.1026.SM.5EGJ8	47	11
GTEX.1269C.2526.SM.5EGJ3	47	31
GTEX.12WSC.3126.SM.5GCNB	47	1
GTEX.12WSL.1026.SM.5CVNJ	47	35
GTEX.12WSM.0626.SM.5GCOK	47	13
GTEX.12ZZX.2126.SM.5LZVL	47	7
GTEX.1314G.1826.SM.5LZVA	47	21
GTEX.132AR.2426.SM.5IFFD	47	41
GTEX.139TT.2126.SM.5LZWC	47	33
GTEX.139YR.1226.SM.5IFEU	47	31
GTEX.13CF2.2626.SM.5LZZA	47	33
GTEX.13N11.2826.SM.5KM4Z	47	21
GTEX.13NYC.2426.SM.5MR3K	47	29
GTEX.13NZB.0826.SM.5K7X5	47	-3
GTEX.13O3P.1126.SM.5L3FG	47	35
GTEX.13O61.2626.SM.5KM4U	47	27
GTEX.13OVG.1926.SM.5L3DK	47	9
GTEX.13OVH.1826.SM.5K7YW	47	35
GTEX.13OVJ.1826.SM.5KM2D	47	27
GTEX.13OW5.2326.SM.5L3HO	47	29
GTEX.13OW6.1426.SM.5L3EU	47	27
GTEX.13S7M.2226.SM.5S2WB	47	31
GTEX.13SLW.0126.SM.5SI6C	47	17
GTEX.13W3W.1426.SM.5LU56	47	17
GTEX.13X6J.0426.SM.5O9D3	47	9
GTEX.146FH.0926.SM.5SI96	47	27
GTEX.1477Z.1526.SM.5SI9V	47	19
GTEX.147F4.0226.SM.5QGPW	47	19
GTEX.O5YT.0726.SM.3MJHA	47	37
GTEX.OHPM.1826.SM.2YUNF	47	17
GTEX.OOBJ.0226.SM.2YUMM	47	1
GTEX.OOBJ.2026.SM.3NB1R	47	-5
GTEX.OXRP.2526.SM.2S1NO	47	7
GTEX.P4PQ.0226.SM.2S1NK	47	31
GTEX.P4QS.0326.SM.2I3EU	47	43
GTEX.PW2O.1826.SM.5SI7R	47	13
GTEX.Q2AH.0626.SM.48TZJ	47	29
GTEX.QDVN.2326.SM.2S1PF	47	29
GTEX.QEG4.0926.SM.4R1JO	47	15
GTEX.QEG5.1226.SM.447AR	47	35
GTEX.QLQW.1126.SM.2S1Q8	47	13
GTEX.QMR6.1926.SM.32PL9	47	5
GTEX.QMRM.0426.SM.4R1K2	47	21
GTEX.R3RS.0626.SM.48FE1	47	15
GTEX.RM2N.1726.SM.2TF55	47	1
GTEX.RU72.0926.SM.2TF6B	47	19
GTEX.RWSA.2026.SM.47JX8	47	1
GTEX.S341.2026.SM.2XCAA	47	41
GTEX.S3XE.1226.SM.4AD4L	47	13
GTEX.SIU8.0326.SM.2XCDR	47	21
GTEX.T6MO.0426.SM.32QOI	47	27
GTEX.U8T8.2226.SM.3DB95	47	9
GTEX.V955.1626.SM.4JBHJ	47	31
GTEX.WCDI.0426.SM.4GIAL	47	15
GTEX.WFG7.0926.SM.4LMK7	47	27
GTEX.WHSE.0126.SM.3NMBT	47	41
GTEX.WK11.2426.SM.3NMAA	47	5
GTEX.WRHK.1426.SM.3MJF9	47	19
GTEX.X261.0526.SM.4PQYS	47	9
GTEX.X261.1026.SM.3NMDL	47	37
GTEX.X4EO.2926.SM.4E3JH	47	27
GTEX.XAJ8.1126.SM.47JYA	47	19
GTEX.XPT6.0426.SM.4B672	47	23
GTEX.XPVG.2926.SM.4B66G	47	23
GTEX.XQ3S.0926.SM.4BOPI	47	17
GTEX.XUW1.0626.SM.4BOP4	47	13
GTEX.XYKS.2526.SM.4BOPX	47	31
GTEX.Y5V5.2426.SM.5IFJA	47	19
GTEX.YECK.1426.SM.5IFHE	47	9
GTEX.ZAB4.1226.SM.5CVN5	47	13
GTEX.ZAB4.2226.SM.5HL97	47	7
GTEX.ZF3C.0226.SM.4WWB3	47	21
GTEX.ZG7Y.1026.SM.4WWDG	47	27
GTEX.ZLWG.0626.SM.4WWFR	47	23
GTEX.ZT9X.2126.SM.57WEV	47	23
GTEX.ZVE2.0226.SM.59HJB	47	29
GTEX.ZVE2.0326.SM.57WFC	47	11
GTEX.ZYVF.0226.SM.5GIEG	47	39
GTEX.ZYVF.0926.SM.5E44J	47	23
GTEX.ZYW4.0626.SM.59HJR	47	33
GTEX.1117F.1326.SM.5EGHH	45	7
GTEX.1117F.2926.SM.5GZYI	45	35
GTEX.111VG.2326.SM.5N9BK	45	27
GTEX.11DXW.0826.SM.5H118	45	21
GTEX.11DXY.1126.SM.5987W	45	25
GTEX.11LCK.0426.SM.5A5M8	45	19
GTEX.11P7K.0726.SM.5EGKX	45	7
GTEX.11TUW.3026.SM.5EGKM	45	23
GTEX.11VI4.2126.SM.5EGI1	45	17
GTEX.11WQC.2526.SM.5CVLE	45	29
GTEX.11WQK.0526.SM.5EQLD	45	43
GTEX.11WQK.2626.SM.5EQ4K	45	37
GTEX.11ZTT.2426.SM.5EQLS	45	13
GTEX.11ZU8.1126.SM.5EQ5K	45	23
GTEX.1269C.2826.SM.5EQ5O	45	19
GTEX.12WSJ.1326.SM.5GCOB	45	21
GTEX.12ZZW.0926.SM.5LZUD	45	1
GTEX.12ZZY.0826.SM.5EQMT	45	-9
GTEX.13111.2026.SM.5GCMN	45	19
GTEX.131XE.2426.SM.5EQ5V	45	23
GTEX.131XW.0226.SM.5IJCA	45	19
GTEX.132NY.0826.SM.5K7Y7	45	5
GTEX.132NY.1226.SM.5PNVF	45	17
GTEX.132Q8.0526.SM.5IJBQ	45	23
GTEX.139T6.1726.SM.5PNZ3	45	21
GTEX.139YR.2726.SM.5K7VV	45	31
GTEX.13CF3.0426.SM.5IJEU	45	41
GTEX.13FH7.2426.SM.5K7US	45	31
GTEX.13FHP.0926.SM.5L3EC	45	5
GTEX.13FHP.1126.SM.5IJDO	45	19
GTEX.13G51.0426.SM.5K7Z5	45	9
GTEX.13NZA.0126.SM.5K7UH	45	19
GTEX.13NZA.0326.SM.5J1MK	45	11
GTEX.13O21.2926.SM.5J1OU	45	13
GTEX.13OVJ.2426.SM.5KM3I	45	3
GTEX.13OVL.0626.SM.5KM13	45	5
GTEX.13OW5.0011.R9b.SM.5O9CL	45	27
GTEX.13QBU.2326.SM.5LU49	45	21
GTEX.13S7M.0826.SM.5QGQX	45	1
GTEX.13SLX.0426.SM.5QGRC	45	29
GTEX.13VXU.0826.SM.5KLZ2	45	-1
GTEX.13X6I.0626.SM.5QGP9	45	29
GTEX.145MI.0526.SM.5O9A8	45	39
GTEX.145MO.2826.SM.5LU96	45	27
GTEX.14A5H.0826.SM.5QGPJ	45	41
GTEX.14BIL.0126.SM.5SI92	45	29
GTEX.14DAQ.0126.SM.5S2MQ	45	21
GTEX.14DAQ.1326.SM.5RQIM	45	17
GTEX.14E7W.0426.SM.5S2O4	45	17
GTEX.NPJ8.0126.SM.2YUNR	45	33
GTEX.NPJ8.1326.SM.3LK6B	45	29
GTEX.O5YV.1826.SM.2YUNI	45	27
GTEX.OIZH.0726.SM.3NB1I	45	33
GTEX.OOBJ.0426.SM.3NB1S	45	19
GTEX.OOBJ.0526.SM.48TDK	45	13
GTEX.OXRO.0326.SM.33HBM	45	19
GTEX.OXRP.0126.SM.3NB32	45	33
GTEX.P4QT.0226.SM.3LK68	45	21
GTEX.P78B.0826.SM.3NMCA	45	21
GTEX.PLZ4.1326.SM.2S1O7	45	19
GTEX.POYW.1126.SM.48TCI	45	29
GTEX.Q2AG.0126.SM.33HBV	45	17
GTEX.Q2AG.1026.SM.33HBW	45	5
GTEX.QEG4.1126.SM.2S1P7	45	7
GTEX.QLQW.1426.SM.2S1QU	45	23
GTEX.R55G.2126.SM.2TC67	45	27
GTEX.RM2N.0426.SM.2TF4T	45	15
GTEX.RM2N.1126.SM.48FCY	45	23
GTEX.RTLS.0726.SM.46MV4	45	35
GTEX.RU1J.0126.SM.2TF6Y	45	25
GTEX.RUSQ.1826.SM.2TF6E	45	33
GTEX.S7PM.0126.SM.4AD6S	45	31
GTEX.S7SF.0826.SM.4AD4W	45	11
GTEX.SN8G.0526.SM.32PLE	45	19
GTEX.SNOS.0426.SM.32PMH	45	29
GTEX.SNOS.0726.SM.4DM5Z	45	21
GTEX.SNOS.1626.SM.3NMA4	45	29
GTEX.SSA3.0526.SM.32QPL	45	9
GTEX.T5JC.0011.R9A.SM.32PLV	45	21
GTEX.T5JC.1726.SM.4DM6U	45	31
GTEX.T6MN.0326.SM.32PMK	45	5
GTEX.U8XE.1726.SM.4E3IF	45	47
GTEX.UPJH.0626.SM.4IHJN	45	17
GTEX.VUSG.2326.SM.4KL1U	45	33
GTEX.VUSG.2726.SM.4KKZJ	45	35
GTEX.WHWD.1826.SM.3LK6I	45	25
GTEX.WRHU.1126.SM.4E3I1	45	13
GTEX.WYBS.1926.SM.3NM8N	45	21
GTEX.WYJK.0326.SM.3NMA8	45	23
GTEX.X3Y1.2426.SM.3P5Z7	45	11
GTEX.X4EP.0626.SM.3P621	45	27
GTEX.XAJ8.0826.SM.47JY6	45	35
GTEX.XLM4.0726.SM.4AT64	45	13
GTEX.XOT4.0326.SM.4B66S	45	-3
GTEX.Y114.1626.SM.4TT7I	45	11
GTEX.YBZK.0426.SM.59HLM	45	15
GTEX.YFC4.2926.SM.5IFJ8	45	7
GTEX.ZAB5.0626.SM.5PNVB	45	-1
GTEX.ZC5H.1526.SM.5HL9Y	45	25
GTEX.ZDXO.1926.SM.5E45Q	45	13
GTEX.ZQG8.2126.SM.4YCF1	45	37
GTEX.ZTSS.2026.SM.5987K	45	13
GTEX.ZTTD.2626.SM.57WEX	45	35
GTEX.ZVE2.1826.SM.51MRZ	45	3
GTEX.ZYY3.0126.SM.5GZY5	45	25
GTEX.ZYY3.2726.SM.5EGH4	45	3
GTEX.1122O.0126.SM.5GICA	43	11
GTEX.1128S.0726.SM.5N9D6	43	7
GTEX.113IC.0226.SM.5HL5C	43	11
GTEX.117XS.0526.SM.5987Q	43	-5
GTEX.117XS.2226.SM.5GIE1	43	11
GTEX.117YW.0526.SM.5H11C	43	-3
GTEX.11GSO.0226.SM.5A5LV	43	29
GTEX.11P7K.2326.SM.5EGKZ	43	17
GTEX.11P81.0226.SM.5HL5M	43	17
GTEX.11P81.2426.SM.5GU65	43	-11
GTEX.11TT1.1826.SM.5EQLV	43	17
GTEX.11TTK.0126.SM.5987B	43	3
GTEX.11UD2.0126.SM.5EQL2	43	23
GTEX.11XUK.2326.SM.5CVLM	43	27
GTEX.11ZTS.0226.SM.5EQKD	43	17
GTEX.1212Z.0826.SM.5EQ51	43	15
GTEX.12584.0426.SM.5FQTT	43	13
GTEX.12BJ1.2726.SM.5HL9M	43	11
GTEX.12KS4.0326.SM.5EQ41	43	15
GTEX.12WSD.0826.SM.5GCNE	43	31
GTEX.12WSM.0426.SM.5LZVU	43	9
GTEX.12ZZW.2326.SM.5DUW2	43	15
GTEX.12ZZX.1726.SM.5BC63	43	11
GTEX.131XG.2226.SM.5DUXS	43	29
GTEX.131XW.2226.SM.5PNY1	43	17
GTEX.131YS.0426.SM.5EQ4J	43	13
GTEX.139D8.1226.SM.5L3ED	43	17
GTEX.139TT.0726.SM.5K7XW	43	11
GTEX.13D11.2726.SM.5K7V7	43	21
GTEX.13FHP.3126.SM.5KLYX	43	-3
GTEX.13FTY.0126.SM.5J2NZ	43	-3
GTEX.13JUV.2526.SM.5J1OD	43	7
GTEX.13NZA.0226.SM.5K7Z7	43	17
GTEX.13O1R.1026.SM.5KM2L	43	33
GTEX.13O1R.1526.SM.5J1O7	43	37
GTEX.13O3P.0926.SM.5IFFI	43	3
GTEX.13O3Q.0526.SM.5KM18	43	-1
GTEX.13OVJ.0726.SM.5KM1W	43	43
GTEX.13OW8.1526.SM.5K7V2	43	-5
GTEX.13PL6.1026.SM.5L3E5	43	13
GTEX.13PVQ.0926.SM.5IJFD	43	21
GTEX.13VXT.0126.SM.5LU4I	43	17
GTEX.13W3W.2726.SM.5SIAE	43	25
GTEX.146FH.1226.SM.5NQB6	43	29
GTEX.146FQ.0726.SM.5LUA7	43	-1
GTEX.148VJ.0426.SM.5S2V8	43	21
GTEX.1497J.0326.SM.5Q5CN	43	19
GTEX.14BIL.0226.SM.5SI9E	43	21
GTEX.14BMU.1926.SM.5S2QC	43	39
GTEX.14C5O.1726.SM.5RQI9	43	21
GTEX.N7MS.0326.SM.4E3K2	43	9
GTEX.N7MT.0326.SM.48TDP	43	37
GTEX.O5YT.1426.SM.3MJHC	43	43
GTEX.O5YW.1826.SM.2YUN2	43	13
GTEX.OOBK.0126.SM.2YUND	43	39
GTEX.P44H.1026.SM.3NM96	43	29
GTEX.PLZ4.1226.SM.2I5FE	43	-1
GTEX.PSDG.0526.SM.2S1OH	43	23
GTEX.PWN1.1726.SM.2S1O9	43	19
GTEX.QDT8.0926.SM.32PL2	43	11
GTEX.QV44.0926.SM.2S1RH	43	31
GTEX.R55E.0326.SM.48FD2	43	33
GTEX.REY6.1426.SM.48FDK	43	35
GTEX.RN64.0126.SM.2TC68	43	25
GTEX.RN64.1626.SM.48FD7	43	-1
GTEX.S341.1526.SM.4AD6K	43	3
GTEX.S95S.1626.SM.2XCDJ	43	23
GTEX.T5JC.0826.SM.32PMC	43	15
GTEX.T5JW.0726.SM.4DM6D	43	27
GTEX.T5JW.2026.SM.4DM63	43	35
GTEX.T6MN.1126.SM.4DM71	43	25
GTEX.T8EM.1526.SM.3DB7I	43	15
GTEX.TKQ1.1326.SM.4DXU7	43	25
GTEX.TKQ2.0926.SM.4DXU5	43	9
GTEX.U3ZN.0526.SM.4DXTH	43	25
GTEX.UPK5.1126.SM.3GAEJ	43	35
GTEX.VUSG.0426.SM.3GIKD	43	9
GTEX.VUSG.1126.SM.4KKZQ	43	15
GTEX.W5WG.1026.SM.4LMIF	43	13
GTEX.WFG8.0826.SM.4LVN5	43	35
GTEX.WRHU.2826.SM.3MJG8	43	25
GTEX.WZTO.1626.SM.4PQYR	43	11
GTEX.X4EO.0126.SM.3P5YN	43	-3
GTEX.X4EO.0926.SM.3P5Z2	43	7
GTEX.X4EP.0726.SM.3P5YJ	43	31
GTEX.X4XY.0926.SM.4E3JD	43	27
GTEX.X585.0011.R10A.SM.46MUY	43	39
GTEX.X5EB.1926.SM.4E3IW	43	9
GTEX.X88G.0426.SM.47JZ5	43	23
GTEX.XAJ8.0326.SM.47JYI	43	33
GTEX.XAJ8.0926.SM.47JXZ	43	25
GTEX.XBED.0726.SM.4GIAR	43	31
GTEX.XBED.2526.SM.47JYD	43	13
GTEX.XMD1.0526.SM.4AT4Z	43	-5
GTEX.XOT4.1426.SM.4B65T	43	-5
GTEX.XPT6.2126.SM.4B66P	43	21
GTEX.XYKS.1626.SM.4BRUQ	43	29
GTEX.Y5LM.1726.SM.4VDSX	43	13
GTEX.Y5V5.0126.SM.5S2NW	43	17
GTEX.Y5V5.0226.SM.5S2N8	43	-1
GTEX.Y5V5.2126.SM.4WWFO	43	1
GTEX.YF7O.0626.SM.4W21R	43	17
GTEX.YFCO.2026.SM.4W21Q	43	21
GTEX.ZC5H.2326.SM.4WAYT	43	9
GTEX.ZDXO.2426.SM.5S2NJ	43	37
GTEX.ZE7O.2726.SM.51MT5	43	29
GTEX.ZLFU.1726.SM.4WWBU	43	9
GTEX.ZPU1.1326.SM.57WE1	43	33
GTEX.ZT9X.2026.SM.57WEJ	43	27
GTEX.ZTPG.0826.SM.5DUVC	43	27
GTEX.ZUA1.2126.SM.57YRB	43	-1
GTEX.ZV6S.1326.SM.59HJA	43	27
GTEX.ZVT4.0226.SM.51MSD	43	19
GTEX.ZYT6.0526.SM.5GIEA	43	11
GTEX.ZYW4.1526.SM.5SIBA	43	17
GTEX.117XS.0426.SM.5GZZN	41	21
GTEX.117YW.0226.SM.5N9CM	41	21
GTEX.1192X.1126.SM.5EGGU	41	3
GTEX.11DXW.0226.SM.5H122	41	33
GTEX.11DXZ.2626.SM.59882	41	25
GTEX.11EI6.0226.SM.5EQ64	41	-5
GTEX.11EI6.0726.SM.59866	41	5
GTEX.11EMC.0226.SM.5EGLP	41	-5
GTEX.11P81.1526.SM.5P9GS	41	25
GTEX.11ZVC.0326.SM.5CVLC	41	21
GTEX.12WSC.2826.SM.5BC5Y	41	25
GTEX.12WSD.2626.SM.5EGJE	41	13
GTEX.12ZZY.0526.SM.5EQ5H	41	17
GTEX.131XE.0526.SM.5K7YT	41	21
GTEX.131XF.0526.SM.5HL87	41	17
GTEX.131XF.2426.SM.5BC6C	41	17
GTEX.139UW.0426.SM.5K7V4	41	29
GTEX.13D11.1426.SM.5K7Y9	41	27
GTEX.13G51.2926.SM.5IJDL	41	25
GTEX.13NYB.2926.SM.5K7VH	41	15
GTEX.13O3P.0726.SM.5J2OM	41	9
GTEX.13OVI.1526.SM.5K7VX	41	19
GTEX.13OVJ.0826.SM.5J1OK	41	41
GTEX.13OVJ.1426.SM.5K7Z2	41	25
GTEX.13OVL.0126.SM.5L3GJ	41	19
GTEX.13OVL.0826.SM.5L3GV	41	7
GTEX.13OW6.0326.SM.5L3H9	41	23
GTEX.13PVQ.0226.SM.5SIBG	41	13
GTEX.13W3W.0626.SM.5LU45	41	29
GTEX.13W3W.2426.SM.5LU5B	41	13
GTEX.13W46.0826.SM.5LU3H	41	3
GTEX.13X6K.2126.SM.5O9D4	41	43
GTEX.145MH.1426.SM.5QGPO	41	23
GTEX.145MO.1226.SM.5QGPC	41	29
GTEX.146FQ.0926.SM.5LUAV	41	37
GTEX.14753.0926.SM.5Q5BI	41	-9
GTEX.1497J.2126.SM.5NQB8	41	1
GTEX.14A6H.2726.SM.5QGPL	41	27
GTEX.14BIN.0926.SM.5S2OZ	41	19
GTEX.14BIN.1226.SM.5S2OM	41	-3
GTEX.14C5O.2826.SM.5RQI6	41	7
GTEX.14DAQ.1626.SM.5S2R1	41	23
GTEX.N7MS.0526.SM.4E3JP	41	7
GTEX.N7MS.0926.SM.2HMIZ	41	9
GTEX.O5YV.1126.SM.3LK73	41	39
GTEX.OHPL.0526.SM.3NM8U	41	27
GTEX.OIZG.0726.SM.33HBL	41	27
GTEX.OIZH.0226.SM.2YUMH	41	17
GTEX.OIZH.0526.SM.2HMKV	41	31
GTEX.OOBJ.1826.SM.3NB1C	41	15
GTEX.P4PP.0626.SM.3NM9X	41	19
GTEX.POYW.0826.SM.2XCEM	41	3
GTEX.PSDG.0626.SM.2S1OE	41	33
GTEX.PSDG.0826.SM.48TCZ	41	25
GTEX.PVOW.1026.SM.2XCF9	41	7
GTEX.PWCY.1326.SM.48TCU	41	19
GTEX.PWN1.1826.SM.2S1PE	41	13
GTEX.Q2AH.0326.SM.48U1K	41	37
GTEX.Q2AI.1726.SM.2S1PZ	41	19
GTEX.QDT8.1326.SM.48TYY	41	33
GTEX.QEL4.1526.SM.447AB	41	27
GTEX.RN64.1226.SM.2TC6E	41	-3
GTEX.RTLS.0326.SM.2TF6A	41	3
GTEX.RUSQ.1926.SM.2TF6K	41	27
GTEX.S32W.2126.SM.2XCB1	41	37
GTEX.S33H.0626.SM.2XCBJ	41	33
GTEX.S4UY.1426.SM.4AD6Y	41	5
GTEX.S7SE.0526.SM.2XCD8	41	19
GTEX.T2IS.0226.SM.32QPH	41	27
GTEX.T2IS.1526.SM.32QPR	41	21
GTEX.T6MO.1026.SM.4DM72	41	15
GTEX.T6MO.1226.SM.4DM5S	41	15
GTEX.T6MO.1426.SM.4DM73	41	-7
GTEX.TSE9.0626.SM.3DB8B	41	-9
GTEX.U3ZH.1426.SM.4DXSR	41	3
GTEX.U3ZN.1226.SM.4DXUD	41	15
GTEX.U3ZN.1926.SM.4DXSG	41	-9
GTEX.U4B1.1026.SM.4DXT1	41	41
GTEX.UPK5.2126.SM.4JBJK	41	3
GTEX.VUSG.0626.SM.4KL1Z	41	27
GTEX.WFG7.2426.SM.3GIL2	41	31
GTEX.WFON.2226.SM.3TW8W	41	9
GTEX.WHSE.1026.SM.57WAX	41	27
GTEX.WL46.0426.SM.3TW8J	41	9
GTEX.WWYW.0011.R10A.SM.3NB35	41	35
GTEX.WY7C.2126.SM.3NB2R	41	17
GTEX.WYJK.1326.SM.3NB2T	41	7
GTEX.X88G.0226.SM.4GIE4	41	23
GTEX.XBEC.0326.SM.4AT4M	41	11
GTEX.XPVG.1026.SM.4B64Y	41	17
GTEX.XQ8I.0526.SM.4BOPS	41	-3
GTEX.XQ8I.0726.SM.4BOPU	41	1
GTEX.XQ8I.1826.SM.4BOOJ	41	23
GTEX.XXEK.2526.SM.4BRUR	41	25
GTEX.Y3IK.0626.SM.4WWE4	41	11
GTEX.Y5V5.0426.SM.4VBPU	41	23
GTEX.Y8E5.0526.SM.57WBY	41	9
GTEX.YEC3.1226.SM.5IFI8	41	3
GTEX.YFC4.0826.SM.5CVM1	41	21
GTEX.YFC4.1126.SM.5RQJN	41	3
GTEX.YJ8A.0526.SM.5IFHT	41	29
GTEX.ZAJG.1526.SM.5CVML	41	33
GTEX.ZC5H.0526.SM.5HL9E	41	11
GTEX.ZC5H.2426.SM.4WAZ6	41	25
GTEX.ZDYS.0126.SM.5HL6X	41	29
GTEX.ZG7Y.0126.SM.4WWEX	41	33
GTEX.ZGAY.2226.SM.4YCCX	41	23
GTEX.ZTTD.2826.SM.4YCFA	41	41
GTEX.ZV7C.1826.SM.5NQ83	41	11
GTEX.ZVP2.1826.SM.5GU62	41	27
GTEX.ZVTK.0326.SM.51MRR	41	-1
GTEX.ZVZO.0226.SM.5A5LA	41	25
GTEX.ZYY3.0926.SM.5E454	41	15
GTEX.111FC.0426.SM.5N9CV	39	25
GTEX.1128S.0126.SM.5H12S	39	17
GTEX.117YX.1326.SM.5H125	39	23
GTEX.11GSP.2926.SM.5N9C2	39	27
GTEX.11I78.1426.SM.5PNVY	39	27
GTEX.11LCK.1026.SM.5A5KB	39	25
GTEX.11LCK.2226.SM.5HL4Q	39	23
GTEX.11NUK.0826.SM.5HL4U	39	-5
GTEX.11P81.2126.SM.5HL6N	39	23
GTEX.11TTK.2726.SM.5GU58	39	17
GTEX.11ZUS.0526.SM.59884	39	-13
GTEX.1269C.2426.SM.5FQSN	39	-5
GTEX.12KS4.0926.SM.5BC5S	39	37
GTEX.12KS4.2126.SM.5FQUT	39	19
GTEX.12WSC.0226.SM.5EQ52	39	7
GTEX.12WSD.0626.SM.5GCMW	39	29
GTEX.12WSK.2626.SM.5GCOT	39	9
GTEX.13111.1726.SM.5EGJZ	39	7
GTEX.1313W.0826.SM.5EQ4T	39	7
GTEX.131XE.1526.SM.5KM1A	39	27
GTEX.131XG.2526.SM.5HL7F	39	21
GTEX.131YS.0226.SM.5IJEH	39	9
GTEX.132NY.2726.SM.5PNY2	39	9
GTEX.139YR.1826.SM.5LZXA	39	29
GTEX.13FHP.0226.SM.5K7WD	39	13
GTEX.13FXS.0726.SM.5LZXJ	39	3
GTEX.13JUV.2826.SM.5LZWU	39	3
GTEX.13N11.2926.SM.5K7VD	39	19
GTEX.13N1W.1926.SM.5IJCH	39	15
GTEX.13NYS.0726.SM.5J1OR	39	17
GTEX.13NYS.1026.SM.5KLZT	39	1
GTEX.13O3O.0326.SM.5K7W2	39	15
GTEX.13O3O.0926.SM.5KM1F	39	19
GTEX.13O3O.2526.SM.5L3DR	39	-9
GTEX.13O61.1026.SM.5L3F6	39	15
GTEX.13OVJ.1226.SM.5L3HA	39	39
GTEX.13OVL.0326.SM.5IJCS	39	11
GTEX.13OW6.0726.SM.5L3FX	39	1
GTEX.13OW7.0126.SM.5MR3B	39	15
GTEX.13OW8.0426.SM.5J2NR	39	-7
GTEX.13OW8.1826.SM.5L3H1	39	21
GTEX.13PL7.2126.SM.5L3HZ	39	23
GTEX.13SLW.0226.SM.5S2NA	39	7
GTEX.13SLX.3026.SM.5RQJU	39	-3
GTEX.13U4I.0226.SM.5SIB1	39	-9
GTEX.13W46.0626.SM.5LU3N	39	9
GTEX.13X6K.3026.SM.5QGPA	39	7
GTEX.145MF.0526.SM.5LUA6	39	1
GTEX.145MN.2326.SM.5SIB7	39	21
GTEX.146FH.0126.SM.5QGPP	39	37
GTEX.146FH.0226.SM.5QGPQ	39	29
GTEX.146FH.0326.SM.5QGPT	39	29
GTEX.14753.0226.SM.5Q5CH	39	21
GTEX.147F3.0426.SM.5SI8V	39	23
GTEX.148VI.1626.SM.5SI6E	39	33
GTEX.148VJ.2626.SM.5QGPI	39	19
GTEX.14BIM.1226.SM.5SIBC	39	29
GTEX.14BMV.0226.SM.5S2N2	39	21
GTEX.14E6C.2226.SM.5QGQG	39	13
GTEX.NFK9.1026.SM.2HMK1	39	-9
GTEX.O5YW.0526.SM.2YUMX	39	1
GTEX.P4QS.0226.SM.3NB1U	39	15
GTEX.P4QS.1726.SM.3NB1V	39	19
GTEX.QCQG.2026.SM.2S1PH	39	7
GTEX.QDVJ.1826.SM.2S1P3	39	31
GTEX.R53T.1526.SM.48FEK	39	1
GTEX.R55E.0426.SM.2TC65	39	9
GTEX.REY6.0626.SM.2TF4G	39	9
GTEX.S341.1126.SM.4AD6T	39	3
GTEX.S3XE.0826.SM.4AD4U	39	35
GTEX.T6MN.0226.SM.32PMD	39	17
GTEX.T6MO.1526.SM.4DM57	39	17
GTEX.T6MO.2026.SM.33HB4	39	15
GTEX.TSE9.1226.SM.4DXTM	39	43
GTEX.U3ZN.0426.SM.4DXSH	39	11
GTEX.U3ZN.0926.SM.4DXTU	39	35
GTEX.UPK5.1526.SM.4JBJA	39	19
GTEX.UPK5.1826.SM.3GAEB	39	11
GTEX.VJYA.1126.SM.3GIJU	39	13
GTEX.W5X1.0526.SM.3GILH	39	9
GTEX.WFG7.1826.SM.3GIL1	39	9
GTEX.WK11.0526.SM.3NB3O	39	5
GTEX.WOFM.1626.SM.3MJFX	39	21
GTEX.WRHU.0926.SM.4E3IG	39	-13
GTEX.WYBS.0426.SM.3NM9M	39	19
GTEX.X15G.0526.SM.3NMB7	39	5
GTEX.X4EO.0426.SM.4QASA	39	13
GTEX.X4EP.3026.SM.3P5YP	39	11
GTEX.X4XX.1126.SM.3NMBY	39	-1
GTEX.X5EB.0326.SM.4QASF	39	1
GTEX.X8HC.0126.SM.4E3JW	39	21
GTEX.XBEC.0426.SM.4QART	39	15
GTEX.XMD2.0926.SM.4WWEF	39	-5
GTEX.XQ8I.1126.SM.4BOO2	39	5
GTEX.XV7Q.0526.SM.4BRWR	39	25
GTEX.XV7Q.1326.SM.4BRWM	39	19
GTEX.Y5V6.2726.SM.4VDSC	39	21
GTEX.Y8DK.0426.SM.4TT3Q	39	17
GTEX.Y8LW.1526.SM.5IFHL	39	9
GTEX.Y9LG.0526.SM.4VBRY	39	43
GTEX.YB5E.2326.SM.5IFIJ	39	7
GTEX.YEC4.2526.SM.4W1Z2	39	15
GTEX.YECK.0426.SM.4W1Z5	39	-1
GTEX.YECK.0526.SM.4W1ZD	39	11
GTEX.YFC4.0926.SM.5S2U7	39	25
GTEX.Z93S.0826.SM.5HL7Y	39	-9
GTEX.ZAB4.0626.SM.5CVN3	39	9
GTEX.ZAJG.1626.SM.5HL7I	39	33
GTEX.ZC5H.0426.SM.5HL9R	39	25
GTEX.ZC5H.2626.SM.5J2MG	39	3
GTEX.ZDTS.0226.SM.5HL7Q	39	3
GTEX.ZF28.0226.SM.5S2OE	39	9
GTEX.ZF2S.2026.SM.5E461	39	-7
GTEX.ZF3C.1626.SM.4WWB4	39	35
GTEX.ZPIC.2026.SM.57WG3	39	29
GTEX.ZPU1.0426.SM.4WWCA	39	13
GTEX.ZTPG.2226.SM.57WF9	39	43
GTEX.ZV6S.2026.SM.5NQ8P	39	17
GTEX.ZVE2.1226.SM.5NQ8R	39	-1
GTEX.ZVT3.0126.SM.5GU6I	39	25
GTEX.ZYFC.0626.SM.5GIDR	39	7
GTEX.ZYT6.1426.SM.5E43U	39	9
GTEX.ZZ64.1426.SM.5NQ8C	39	17
GTEX.111YS.2126.SM.5EGGM	37	3
GTEX.111YS.2226.SM.5987P	37	23
GTEX.113IC.0526.SM.5HL76	37	-1
GTEX.1192X.0226.SM.5H12D	37	17
GTEX.1192X.2726.SM.5N9DN	37	19
GTEX.11DZ1.0226.SM.5A5KF	37	21
GTEX.11GS4.0826.SM.5986J	37	-1
GTEX.11LCK.1326.SM.5Q5AN	37	13
GTEX.11PRG.0126.SM.5BC55	37	3
GTEX.11WQC.2726.SM.5CVLG	37	23
GTEX.11XUK.2426.SM.5GU72	37	33
GTEX.11ZUS.1226.SM.5FQU8	37	13
GTEX.1211K.0826.SM.5FQUP	37	23
GTEX.12126.0426.SM.5Q5AP	37	23
GTEX.1269C.2726.SM.5EGJ4	37	3
GTEX.12BJ1.2626.SM.5FQUF	37	9
GTEX.12WSL.2626.SM.5GCNV	37	27
GTEX.132AR.0526.SM.5J2MJ	37	27
GTEX.139D8.2426.SM.5KM3A	37	9
GTEX.139YR.1726.SM.5IFFK	37	33
GTEX.13D11.1026.SM.5IJFB	37	15
GTEX.13FHP.2426.SM.5KLZ5	37	19
GTEX.13FTY.0726.SM.5J2OH	37	3
GTEX.13FXS.1126.SM.5IJBB	37	5
GTEX.13G51.1226.SM.5K7Z3	37	-9
GTEX.13N11.0526.SM.5IJFI	37	-1
GTEX.13N2G.0226.SM.5K7VF	37	9
GTEX.13N2G.2626.SM.5J1OT	37	29
GTEX.13NYS.0526.SM.5J1OF	37	25
GTEX.13NZ8.0926.SM.5MR3U	37	5
GTEX.13NZ9.2626.SM.5L3FK	37	15
GTEX.13O1R.0826.SM.5J2MB	37	27
GTEX.13O61.0726.SM.5J2MD	37	19
GTEX.13OVH.0526.SM.5L3E6	37	27
GTEX.13OVL.1526.SM.5K7WA	37	3
GTEX.13OW5.2826.SM.5KM1G	37	7
GTEX.13OW5.2926.SM.5IJF2	37	17
GTEX.13PL7.1826.SM.5IJDV	37	21
GTEX.13PVR.1426.SM.5S2PW	37	31
GTEX.13S86.0726.SM.5Q5DH	37	33
GTEX.13SLX.0126.SM.5S2MM	37	17
GTEX.13X6K.0426.SM.5O9DZ	37	17
GTEX.145MF.0426.SM.5LU9T	37	21
GTEX.145MN.2626.SM.5NQAH	37	25
GTEX.147F4.2626.SM.5Q5CS	37	5
GTEX.147JS.0226.SM.5S2U9	37	17
GTEX.148VI.0226.SM.5RQKA	37	23
GTEX.14A5I.0426.SM.5NQ9V	37	13
GTEX.14C38.0726.SM.5SI6M	37	37
GTEX.NPJ7.1326.SM.3MJHO	37	21
GTEX.O5YT.1826.SM.32PK9	37	33
GTEX.OIZI.0426.SM.2XCEF	37	17
GTEX.OIZI.1026.SM.3NB1K	37	-3
GTEX.OXRO.1926.SM.2S1O3	37	17
GTEX.P4QS.0626.SM.3NMD1	37	29
GTEX.PLZ4.1626.SM.3P618	37	35
GTEX.Q2AH.0426.SM.2I3EP	37	11
GTEX.QDT8.0326.SM.32PL1	37	15
GTEX.QDT8.1026.SM.43V6X	37	21
GTEX.QLQ7.1926.SM.2S1R6	37	11
GTEX.QXCU.0126.SM.2TC5Q	37	-1
GTEX.R53T.0526.SM.3GADL	37	-3
GTEX.R53T.1026.SM.48FCO	37	23
GTEX.RU72.0126.SM.2TF6Z	37	-3
GTEX.RU72.0626.SM.46MUI	37	-7
GTEX.RUSQ.0326.SM.47JWS	37	27
GTEX.RWS6.1926.SM.47JXY	37	-11
GTEX.RWSA.0126.SM.2XCBB	37	17
GTEX.RWSA.0226.SM.2XCBA	37	19
GTEX.RWSA.0526.SM.2XCBC	37	19
GTEX.RWSA.1326.SM.47JX9	37	25
GTEX.S32W.0326.SM.2XCBI	37	21
GTEX.S33H.2326.SM.2XCB3	37	11
GTEX.S4UY.0926.SM.4AD6O	37	1
GTEX.S4UY.1326.SM.4AD4X	37	7
GTEX.SNOS.0526.SM.4DM54	37	11
GTEX.SNOS.1426.SM.32PLY	37	27
GTEX.T5JW.0326.SM.4DM6J	37	31
GTEX.T6MO.1626.SM.32QOM	37	15
GTEX.T8EM.0326.SM.3DB7F	37	25
GTEX.TML8.1226.SM.32QON	37	-9
GTEX.TMMY.0726.SM.33HBE	37	1
GTEX.TSE9.2826.SM.4DXTF	37	1
GTEX.U4B1.1226.SM.4DXT7	37	31
GTEX.VUSG.0526.SM.4KL22	37	27
GTEX.WFG8.1826.SM.4LVM4	37	17
GTEX.WHSE.1126.SM.3NMBU	37	33
GTEX.WK11.0926.SM.3NMAU	37	3
GTEX.WQUQ.0426.SM.3MJFU	37	15
GTEX.WVLH.0226.SM.3MJG6	37	19
GTEX.WY7C.2326.SM.3NB2U	37	15
GTEX.WYJK.1626.SM.3NM9J	37	5
GTEX.X4XX.0126.SM.3NMC2	37	25
GTEX.X4XY.0526.SM.46MW1	37	33
GTEX.X638.0426.SM.47JY2	37	-7
GTEX.XAJ8.0626.SM.47JY4	37	5
GTEX.XBED.2426.SM.4AT4O	37	25
GTEX.XBEW.0226.SM.4AT6A	37	3
GTEX.XMD1.0826.SM.4AT52	37	-5
GTEX.XMD2.0126.SM.4YCDU	37	23
GTEX.XMD2.2126.SM.4YCF8	37	29
GTEX.XOT4.0626.SM.4B66L	37	13
GTEX.XPVG.2826.SM.4B66J	37	7
GTEX.XQ3S.0126.SM.4BOO9	37	9
GTEX.XUZC.0926.SM.4BOQF	37	17
GTEX.XV7Q.1026.SM.4BRVR	37	29
GTEX.XV7Q.2326.SM.4BRVZ	37	17
GTEX.XV7Q.2426.SM.4BRV8	37	39
GTEX.XYKS.2626.SM.4BRUT	37	29
GTEX.Y5LM.1926.SM.5RQJH	37	23
GTEX.Y5V5.2626.SM.5IFJM	37	5
GTEX.Y8E4.0826.SM.4VBRS	37	1
GTEX.ZAB4.1126.SM.5HL86	37	33
GTEX.ZAB5.0726.SM.5P9JG	37	-19
GTEX.ZC5H.2026.SM.5CVN2	37	9
GTEX.ZDTS.0426.SM.4WAYH	37	11
GTEX.ZF2S.2526.SM.5CVNT	37	9
GTEX.ZLWG.2426.SM.57WG6	37	31
GTEX.ZPIC.0626.SM.57WDY	37	21
GTEX.ZPU1.0526.SM.4YCDA	37	17
GTEX.ZTPG.2626.SM.57WFX	37	25
GTEX.ZTSS.1926.SM.57WEW	37	25
GTEX.ZUA1.0926.SM.4YCDX	37	7
GTEX.ZV68.0326.SM.59HJG	37	13
GTEX.ZVT3.0326.SM.5GU6U	37	5
GTEX.ZVTK.0826.SM.5GZXI	37	13
GTEX.ZYFC.0726.SM.5E448	37	23
GTEX.111CU.1826.SM.5GZYN	35	27
GTEX.111YS.0626.SM.5GZXV	35	9
GTEX.1122O.1226.SM.5H113	35	-5
GTEX.117YW.0826.SM.5H11O	35	5
GTEX.117YX.2326.SM.5H12W	35	11
GTEX.11DXZ.0426.SM.5987Y	35	17
GTEX.11DYG.1326.SM.5N9DO	35	41
GTEX.11EQ9.1726.SM.5HL6U	35	19
GTEX.11LCK.0526.SM.5A5M9	35	7
GTEX.11PRG.1526.SM.5HL6Z	35	19
GTEX.11WQK.1026.SM.5EQLX	35	43
GTEX.11ZUS.0726.SM.59886	35	9
GTEX.11ZUS.1826.SM.5FQTR	35	1
GTEX.1211K.1926.SM.5EQLB	35	21
GTEX.12WSC.0926.SM.5EQ63	35	17
GTEX.12WSL.0626.SM.5GCOY	35	5
GTEX.12ZZZ.0526.SM.5DUX6	35	11
GTEX.13113.1626.SM.5EQ4I	35	15
GTEX.131XH.2526.SM.5GCND	35	17
GTEX.131XW.0426.SM.5LZWP	35	11
GTEX.132AR.0326.SM.5KM2C	35	27
GTEX.132AR.1426.SM.5IFF1	35	21
GTEX.133LE.1226.SM.5IFGC	35	31
GTEX.13D11.0526.SM.5LZYM	35	9
GTEX.13FH7.1726.SM.5IJE7	35	41
GTEX.13FHP.0426.SM.5J1O5	35	29
GTEX.13FTX.1026.SM.5J2O5	35	3
GTEX.13G51.2626.SM.5LZYW	35	29
GTEX.13JVG.0926.SM.5IJE1	35	17
GTEX.13NZB.2126.SM.5MR4Y	35	3
GTEX.13O1R.0426.SM.5K7WG	35	27
GTEX.13O1R.3226.SM.5KM58	35	29
GTEX.13O21.1526.SM.5K7W4	35	9
GTEX.13O3O.1126.SM.5KM4Q	35	23
GTEX.13O3P.2726.SM.5KM2R	35	33
GTEX.13O3Q.0126.SM.5KM34	35	17
GTEX.13O3Q.0626.SM.5IJG1	35	9
GTEX.13OVG.2326.SM.5J1OV	35	35
GTEX.13OVI.1426.SM.5L3EY	35	15
GTEX.13OVJ.1326.SM.5K7Z9	35	29
GTEX.13OW8.1626.SM.5L3HW	35	13
GTEX.13PVQ.1926.SM.5L3GN	35	29
GTEX.13QBU.1726.SM.5IJFQ	35	19
GTEX.13SLX.0926.SM.5S2NM	35	15
GTEX.13VXT.1426.SM.5LU4B	35	17
GTEX.13VXU.1026.SM.5KLZE	35	1
GTEX.13W3W.1226.SM.5LU4H	35	11
GTEX.13X6I.1826.SM.5SIAO	35	21
GTEX.145MH.3126.SM.5S2QT	35	5
GTEX.145MO.0326.SM.5Q5B3	35	31
GTEX.146FH.1326.SM.5NQBI	35	31
GTEX.146FH.1926.SM.5Q5B2	35	31
GTEX.1477Z.0626.SM.5NQB7	35	-7
GTEX.147F4.0926.SM.5Q5EO	35	13
GTEX.14A5H.3026.SM.5RQHV	35	17
GTEX.14ABY.1126.SM.5Q5F8	35	-1
GTEX.NFK9.0426.SM.2YUNK	35	17
GTEX.O5YT.1726.SM.3NMD7	35	29
GTEX.O5YV.1026.SM.3LK72	35	37
GTEX.OXRL.0426.SM.3NM97	35	31
GTEX.P4QS.0426.SM.3NMCQ	35	27
GTEX.P4QS.1826.SM.2S1NI	35	-1
GTEX.P4QT.2026.SM.3NMCJ	35	5
GTEX.P78B.2526.SM.3P5ZY	35	5
GTEX.POMQ.0526.SM.3GADD	35	33
GTEX.Q2AI.0326.SM.2I3EK	35	11
GTEX.Q734.0726.SM.48TZP	35	3
GTEX.QDVJ.0926.SM.2I5FU	35	31
GTEX.QLQ7.1526.SM.2S1QA	35	9
GTEX.QMRM.0626.SM.447BQ	35	17
GTEX.QV44.2226.SM.447A3	35	21
GTEX.RU72.0726.SM.46MUW	35	43
GTEX.RUSQ.0626.SM.2TF5V	35	17
GTEX.RVPV.1226.SM.2TF73	35	-7
GTEX.RWS6.0226.SM.2XCA9	35	5
GTEX.S32W.0426.SM.4AD6H	35	25
GTEX.S32W.1326.SM.4AD5Q	35	15
GTEX.S32W.1626.SM.4AD6G	35	27
GTEX.SIU8.0226.SM.2XCDS	35	3
GTEX.SIU8.0426.SM.4BRUE	35	3
GTEX.SNMC.0826.SM.4DM66	35	21
GTEX.SNOS.1026.SM.4DM4Y	35	15
GTEX.T8EM.1126.SM.3DB7D	35	23
GTEX.TKQ1.0626.SM.4DXTS	35	9
GTEX.TML8.1126.SM.4DXSS	35	15
GTEX.TMMY.1226.SM.4DXT6	35	21
GTEX.U4B1.1926.SM.3DB9E	35	21
GTEX.UPJH.0326.SM.3GADU	35	13
GTEX.V955.1026.SM.4JBHO	35	33
GTEX.WFON.0426.SM.3GIL4	35	21
GTEX.WL46.0126.SM.3TW8I	35	-13
GTEX.WVLH.0626.SM.3MJG7	35	-5
GTEX.WXYG.2226.SM.4E3IM	35	7
GTEX.WYVS.2426.SM.3NMA9	35	13
GTEX.X261.0126.SM.3NMD6	35	23
GTEX.X585.0011.R8A.SM.46MUX	35	33
GTEX.X5EB.2526.SM.4E3HY	35	5
GTEX.X62O.0826.SM.46MW8	35	21
GTEX.XBEC.0526.SM.4QARU	35	25
GTEX.XMD2.1026.SM.4WWE8	35	-17
GTEX.XMK1.2226.SM.4B673	35	3
GTEX.XMK1.2626.SM.4B65R	35	19
GTEX.XUW1.1126.SM.4BONZ	35	21
GTEX.XUW1.2326.SM.4BOO5	35	-3
GTEX.XV7Q.0626.SM.4BRV5	35	9
GTEX.XV7Q.1126.SM.4BRVS	35	39
GTEX.XV7Q.1426.SM.4BRWA	35	19
GTEX.XV7Q.1826.SM.4BRUV	35	19
GTEX.XXEK.2226.SM.4BRUM	35	29
GTEX.Y3IK.0926.SM.51MQU	35	19
GTEX.Y3IK.2326.SM.4WWDT	35	-7
GTEX.Y8E4.1126.SM.5IFIA	35	13
GTEX.YB5K.2026.SM.4VDT3	35	17
GTEX.YEC3.1126.SM.5IFIH	35	17
GTEX.YF7O.0226.SM.5IFJ4	35	-7
GTEX.Z9EW.1826.SM.5CVMA	35	-3
GTEX.ZDXO.1326.SM.57WBS	35	-7
GTEX.ZEX8.2226.SM.57WC6	35	-15
GTEX.ZF3C.0526.SM.4WWBG	35	13
GTEX.ZLV1.1826.SM.5FQU5	35	13
GTEX.ZLV1.2026.SM.5EQMB	35	17
GTEX.ZV6S.1226.SM.59HLH	35	29
GTEX.ZVT3.0926.SM.5GICK	35	11
GTEX.ZVZO.0526.SM.5A5LB	35	-5
GTEX.ZY6K.1926.SM.5GZXW	35	25
GTEX.ZZPT.1426.SM.5N9C5	35	13
GTEX.111FC.0526.SM.5GZZ8	33	13
GTEX.113IC.0426.SM.5HL5O	33	19
GTEX.117YX.2426.SM.5GZZJ	33	17
GTEX.1192X.2326.SM.5987X	33	-3
GTEX.11DXW.1226.SM.5H133	33	-7
GTEX.11DZ1.0126.SM.5985Q	33	21
GTEX.11EM3.1826.SM.5A5KO	33	1
GTEX.11GS4.2626.SM.5A5LD	33	-5
GTEX.11GSO.2426.SM.5A5LY	33	5
GTEX.11TT1.0726.SM.5GU5A	33	23
GTEX.11TUW.1326.SM.5EQKV	33	25
GTEX.11WQK.1526.SM.5EGKN	33	29
GTEX.11XUK.2126.SM.5EQLR	33	-5
GTEX.11ZTT.0426.SM.5EQLK	33	17
GTEX.11ZVC.0126.SM.5986G	33	-19
GTEX.11ZVC.2826.SM.5FQTC	33	7
GTEX.1211K.0926.SM.5FQTL	33	37
GTEX.1211K.2226.SM.5FQU6	33	19
GTEX.1269C.0226.SM.5EGKS	33	-5
GTEX.12WSD.1826.SM.5GCOA	33	29
GTEX.12WSD.2826.SM.59HKT	33	-5
GTEX.12WSK.2226.SM.5GCO5	33	13
GTEX.12WSL.0926.SM.5N9EK	33	27
GTEX.12WSL.2526.SM.5GCNJ	33	37
GTEX.12WSN.1826.SM.5LZUT	33	25
GTEX.12ZZX.0226.SM.5DUXU	33	19
GTEX.13112.0326.SM.5P9IW	33	-5
GTEX.131XE.2626.SM.5PNYY	33	23
GTEX.131XG.2026.SM.5GCN5	33	23
GTEX.131XG.2626.SM.5KM17	33	23
GTEX.131XH.0426.SM.5DUWU	33	-3
GTEX.139D8.0226.SM.5KLZO	33	11
GTEX.139T6.1826.SM.5KM2E	33	23
GTEX.139TT.0126.SM.5K7Y5	33	13
GTEX.139YR.1626.SM.5IJGK	33	37
GTEX.13D11.0326.SM.5LZXX	33	31
GTEX.13FH7.0426.SM.5KM4M	33	25
GTEX.13FHO.2826.SM.5K7ZA	33	-15
GTEX.13FLV.1426.SM.5J1N4	33	15
GTEX.13FTX.0926.SM.5IFF7	33	15
GTEX.13FTX.1826.SM.5J1NX	33	17
GTEX.13FTY.2226.SM.5J1ND	33	5
GTEX.13N11.1126.SM.5KM41	33	27
GTEX.13N1W.0426.SM.5MR46	33	9
GTEX.13N2G.0726.SM.5MR38	33	1
GTEX.13N2G.2226.SM.5IJCU	33	15
GTEX.13NYS.0226.SM.5MR49	33	15
GTEX.13NZB.2426.SM.5K7UF	33	-7
GTEX.13O21.2526.SM.5J1OZ	33	21
GTEX.13OVG.0826.SM.5L3D8	33	25
GTEX.13OW7.0226.SM.5MR3N	33	-3
GTEX.13PVQ.0626.SM.5LU47	33	13
GTEX.13QBU.0726.SM.5J2OA	33	13
GTEX.13RTK.0126.SM.5RQHQ	33	35
GTEX.13S7M.0226.SM.5S2UG	33	5
GTEX.13S86.0626.SM.5Q5E7	33	29
GTEX.13S86.0926.SM.5SI6I	33	23
GTEX.13VXU.0226.SM.5SI9R	33	1
GTEX.13W46.0926.SM.5LU3T	33	-5
GTEX.145MO.1326.SM.5Q5EF	33	13
GTEX.146FR.1426.SM.5SIAV	33	11
GTEX.147F3.0726.SM.5NQ9U	33	-5
GTEX.147F3.1526.SM.5SIAK	33	3
GTEX.14BMV.0126.SM.5S2PO	33	21
GTEX.14E1K.0926.SM.5S2U4	33	-3
GTEX.NFK9.0526.SM.2YUNL	33	13
GTEX.NFK9.1126.SM.3LK78	33	27
GTEX.O5YT.0226.SM.32PK5	33	25
GTEX.OIZG.0926.SM.3LK5Y	33	3
GTEX.OOBK.0226.SM.2YUMF	33	19
GTEX.OOBK.0526.SM.2HMJJ	33	23
GTEX.OXRP.0226.SM.3NB14	33	19
GTEX.P44H.0526.SM.2XCF1	33	17
GTEX.P4PQ.0526.SM.2HMKR	33	7
GTEX.P4QS.0526.SM.2I3ET	33	27
GTEX.PLZ5.0726.SM.2I5F9	33	5
GTEX.Q2AH.2026.SM.2S1PX	33	21
GTEX.QCQG.1226.SM.48U23	33	33
GTEX.QV44.1926.SM.2S1RF	33	13
GTEX.R55D.0326.SM.48FES	33	15
GTEX.R55E.1126.SM.48FDZ	33	23
GTEX.RTLS.0126.SM.447CA	33	21
GTEX.RWSA.1126.SM.2XCAZ	33	7
GTEX.S33H.2426.SM.2XCB2	33	13
GTEX.S341.1026.SM.4AD71	33	15
GTEX.S4P3.1326.SM.4AD6V	33	-5
GTEX.SE5C.0926.SM.4BRUF	33	35
GTEX.SJXC.0726.SM.2XCFJ	33	-7
GTEX.T5JC.1826.SM.4DM6E	33	19
GTEX.TML8.0726.SM.4DXTT	33	11
GTEX.TML8.0926.SM.4DXSJ	33	15
GTEX.TMMY.1526.SM.4DXST	33	17
GTEX.TSE9.0226.SM.3DB84	33	-1
GTEX.U3ZN.0726.SM.4DXT5	33	15
GTEX.W5X1.2326.SM.3GIL6	33	-5
GTEX.W5X1.2626.SM.4LMI8	33	3
GTEX.WFJO.0326.SM.3GIL3	33	5
GTEX.WHSE.3126.SM.3P5ZI	33	33
GTEX.WL46.0326.SM.3LK6Y	33	5
GTEX.WQUQ.1526.SM.4OOSM	33	19
GTEX.WYVS.1726.SM.3NMAY	33	-5
GTEX.X261.0626.SM.3NMD9	33	21
GTEX.X4EP.0011.R11B.SM.4QASK	33	15
GTEX.X585.0011.R2B.SM.46MVF	33	37
GTEX.X585.2426.SM.46MW2	33	27
GTEX.X5EB.2426.SM.4E3HX	33	5
GTEX.X62O.1626.SM.46MW9	33	13
GTEX.X638.0126.SM.47JZ8	33	1
GTEX.XMK1.2426.SM.4B66I	33	-1
GTEX.XQ8I.1626.SM.4BOOI	33	29
GTEX.XXEK.0526.SM.4BRWD	33	27
GTEX.XXEK.1926.SM.4BRVD	33	25
GTEX.XYKS.0426.SM.4BRW4	33	25
GTEX.Y3I4.1526.SM.4TT7K	33	11
GTEX.Y5V6.2826.SM.4VDSF	33	21
GTEX.YEC4.1826.SM.4W1YP	33	29
GTEX.YEC4.2426.SM.57WFO	33	-5
GTEX.YECK.2826.SM.5IFHF	33	15
GTEX.YFCO.0426.SM.4W1Z7	33	11
GTEX.Z93S.2426.SM.5HL8N	33	1
GTEX.ZAJG.0726.SM.5HL9A	33	17
GTEX.ZAJG.2626.SM.5S2NU	33	21
GTEX.ZE7O.0226.SM.5S2N1	33	9
GTEX.ZEX8.1526.SM.4WWBE	33	17
GTEX.ZF28.1426.SM.5S2OG	33	-1
GTEX.ZF29.1926.SM.5S2P1	33	-1
GTEX.ZF2S.2426.SM.5DUXV	33	7
GTEX.ZPIC.1926.SM.57WFQ	33	15
GTEX.ZTTD.1026.SM.51MRD	33	21
GTEX.ZTX8.1226.SM.4YCE9	33	21
GTEX.ZVZP.2426.SM.59HKJ	33	17
GTEX.ZXES.0826.SM.5E43C	33	-7
GTEX.ZXG5.2826.SM.5NQ8T	33	11
GTEX.ZYFC.0426.SM.5GICQ	33	15
GTEX.ZYFD.0626.SM.5E44E	33	27
GTEX.ZYT6.1126.SM.5GZYR	33	41
GTEX.ZYW4.0426.SM.5GZYS	33	25
GTEX.ZZPU.0526.SM.5E44U	33	21
GTEX.11DXW.0326.SM.5H11W	31	7
GTEX.11DXX.0626.SM.5Q5AG	31	3
GTEX.11DXX.2626.SM.5Q5A3	31	31
GTEX.11DXY.2626.SM.5GIE7	31	11
GTEX.11DXZ.0726.SM.5N9C4	31	23
GTEX.11DYG.1426.SM.5A5JR	31	23
GTEX.11EI6.2626.SM.5PNVT	31	9
GTEX.11EM3.1226.SM.5N9DD	31	15
GTEX.11GSP.0726.SM.5986L	31	17
GTEX.11GSP.1126.SM.5A5LM	31	25
GTEX.11GSP.1726.SM.5A5LI	31	-7
GTEX.11P81.2626.SM.5GU6T	31	17
GTEX.11PRG.0826.SM.5EQ6A	31	-1
GTEX.11TTK.0426.SM.5EQLT	31	17
GTEX.11TUW.0526.SM.5LU9A	31	21
GTEX.11VI4.0726.SM.5GU5B	31	35
GTEX.11ZUS.0126.SM.5EQM5	31	-17
GTEX.12KS4.2326.SM.5EGJB	31	21
GTEX.12WSG.2726.SM.5EQ5M	31	11
GTEX.12WSK.2726.SM.5CVND	31	29
GTEX.1313W.1626.SM.5J1OE	31	7
GTEX.131XE.0726.SM.5HL9K	31	3
GTEX.131XE.2026.SM.5LZW1	31	25
GTEX.131XW.0626.SM.5PNVD	31	11
GTEX.131YS.0326.SM.5PNYW	31	15
GTEX.13CF3.2226.SM.5J2MX	31	37
GTEX.13CF3.2326.SM.5IFGL	31	15
GTEX.13D11.1226.SM.5IFGA	31	17
GTEX.13FLW.0326.SM.5J2M4	31	11
GTEX.13FTW.2226.SM.5J1OH	31	27
GTEX.13FTY.0326.SM.5L3DN	31	15
GTEX.13FTY.0626.SM.5L3F8	31	1
GTEX.13G51.0926.SM.5IFFU	31	23
GTEX.13IVO.2426.SM.5K7V9	31	21
GTEX.13N2G.0011.R7a.SM.5MR42	31	27
GTEX.13NYC.2826.SM.5K7WR	31	25
GTEX.13O61.2526.SM.5J1O8	31	9
GTEX.13OVG.0326.SM.5KM57	31	-13
GTEX.13OVG.0726.SM.5IJBY	31	-3
GTEX.13OVI.1326.SM.5IJBO	31	5
GTEX.13OVJ.0426.SM.5L3GX	31	31
GTEX.13OW6.0826.SM.5L3GA	31	29
GTEX.13PL7.1726.SM.5J2NX	31	1
GTEX.13QBU.0826.SM.5IJBU	31	13
GTEX.13RTJ.2826.SM.5QGQH	31	13
GTEX.13VXT.0826.SM.5SIAP	31	7
GTEX.13W3W.2126.SM.5K7UX	31	27
GTEX.13X6K.2726.SM.5O9DG	31	7
GTEX.145MF.1526.SM.5LU95	31	17
GTEX.145MI.0626.SM.5SI8S	31	27
GTEX.146FH.2026.SM.5SI9I	31	21
GTEX.146FQ.0826.SM.5LUAJ	31	15
GTEX.1477Z.1126.SM.5P9GK	31	1
GTEX.147JS.0726.SM.5S2UL	31	17
GTEX.14AS3.0526.SM.5QGQQ	31	29
GTEX.14BIM.2226.SM.5SI8Y	31	-3
GTEX.14C38.1226.SM.5S2UK	31	27
GTEX.14DAQ.1426.SM.5RQJD	31	17
GTEX.N7MS.2625.SM.3LK77	31	3
GTEX.OHPK.1826.SM.2YUMR	31	13
GTEX.OHPM.0526.SM.2YUMJ	31	17
GTEX.OXRK.0926.SM.2HMKP	31	-15
GTEX.OXRN.0126.SM.48TDM	31	15
GTEX.P4PQ.0126.SM.2S1NM	31	19
GTEX.PLZ6.1726.SM.2S1O6	31	11
GTEX.POMQ.1226.SM.3P61F	31	7
GTEX.POMQ.1426.SM.3P61D	31	15
GTEX.PSDG.1126.SM.2S1ON	31	1
GTEX.PX3G.0426.SM.48U1C	31	11
GTEX.Q2AG.0526.SM.2S1PW	31	41
GTEX.QCQG.0326.SM.2I3ES	31	1
GTEX.QDT8.0126.SM.48TZ1	31	11
GTEX.QDVN.0126.SM.4GIC9	31	31
GTEX.QEG5.0626.SM.2S1PP	31	33
GTEX.QEG5.0826.SM.2I5GF	31	27
GTEX.QEG5.1126.SM.33HC2	31	9
GTEX.QEL4.0826.SM.3GAF2	31	21
GTEX.QEL4.1026.SM.4R1JK	31	23
GTEX.QV44.0826.SM.2S1RG	31	-15
GTEX.QXCU.0226.SM.2TC5W	31	9
GTEX.R53T.2026.SM.3GIJF	31	7
GTEX.R55G.0826.SM.2TC5U	31	31
GTEX.REY6.0326.SM.2TF5A	31	23
GTEX.RTLS.0426.SM.2TF5K	31	9
GTEX.SSA3.0426.SM.32QPI	31	9
GTEX.T2IS.0626.SM.32QP6	31	-3
GTEX.TMMY.0526.SM.33HBC	31	15
GTEX.TSE9.2726.SM.4DXSQ	31	-9
GTEX.U3ZM.0426.SM.3DB73	31	15
GTEX.U3ZN.0326.SM.3DB86	31	1
GTEX.U3ZN.2526.SM.3DB7V	31	-9
GTEX.U4B1.0226.SM.4DXU8	31	7
GTEX.U8T8.0326.SM.3DB93	31	23
GTEX.UJMC.0726.SM.3GADX	31	19
GTEX.V1D1.1226.SM.4JBI5	31	17
GTEX.WFG7.0526.SM.3GIKI	31	19
GTEX.WFJO.2026.SM.4LVM3	31	19
GTEX.WHWD.2426.SM.3LK6S	31	17
GTEX.WRHU.0326.SM.3MJFY	31	-3
GTEX.WWYW.0011.R5A.SM.3NB3E	31	25
GTEX.WWYW.3026.SM.3NB36	31	15
GTEX.WXYG.0226.SM.3NB2Y	31	3
GTEX.WY7C.2426.SM.3NB2V	31	23
GTEX.WZTO.1726.SM.4PQYV	31	-13
GTEX.X15G.1926.SM.4PQZQ	31	35
GTEX.XBED.0126.SM.47JY7	31	5
GTEX.XLM4.0426.SM.4AT54	31	25
GTEX.XV7Q.2226.SM.4BRVY	31	15
GTEX.Y111.0426.SM.4TT3K	31	17
GTEX.Y111.1926.SM.4SOIS	31	-9
GTEX.Y114.1926.SM.4TT8J	31	21
GTEX.Y3IK.2726.SM.4WWDV	31	7
GTEX.Y8E4.0726.SM.4WWFN	31	1
GTEX.Y8LW.0426.SM.4VBQ6	31	31
GTEX.Y8LW.1626.SM.5IFHX	31	11
GTEX.YEC4.2126.SM.5IFJH	31	3
GTEX.YEC4.2326.SM.5IFHV	31	27
GTEX.YFC4.0226.SM.57WD2	31	13
GTEX.Z93T.0226.SM.5HL5Z	31	7
GTEX.ZA64.0326.SM.5HL8T	31	21
GTEX.ZDTS.0126.SM.4WAY5	31	11
GTEX.ZDTS.1826.SM.5S2N6	31	3
GTEX.ZDYS.0626.SM.5J2N5	31	5
GTEX.ZPU1.2726.SM.4WWFT	31	17
GTEX.ZQUD.1226.SM.51MSP	31	13
GTEX.ZTTD.0626.SM.4YCCY	31	29
GTEX.ZV68.0226.SM.59HJF	31	-9
GTEX.ZV6S.2326.SM.4YCEY	31	21
GTEX.ZVT3.2826.SM.5GU6A	31	9
GTEX.ZVZP.2726.SM.5GZXZ	31	17
GTEX.ZXG5.0926.SM.5NQ8H	31	-13
GTEX.111YS.1926.SM.5GICC	29	-13
GTEX.117YX.1826.SM.5H12K	29	23
GTEX.11DXX.0826.SM.5GZZP	29	31
GTEX.11EI6.0126.SM.5985R	29	9
GTEX.11EMC.2026.SM.5A5JV	29	-9
GTEX.11EQ8.0926.SM.5H12V	29	17
GTEX.11TUW.2626.SM.5EQKZ	29	33
GTEX.11WQK.2726.SM.5EQMU	29	23
GTEX.11ZTS.1226.SM.5EQMQ	29	-3
GTEX.11ZU8.2626.SM.5EQLL	29	-7
GTEX.1211K.2326.SM.5FQU7	29	19
GTEX.1212Z.0426.SM.5FQT6	29	-11
GTEX.12WSH.2826.SM.5GCP5	29	13
GTEX.12WSK.0426.SM.5GCNS	29	25
GTEX.12WSM.1326.SM.5GCP9	29	9
GTEX.13111.0226.SM.5EQ55	29	1
GTEX.1313W.0326.SM.5LZU5	29	9
GTEX.1313W.0726.SM.5EGK1	29	-1
GTEX.131XE.0126.SM.5LZVC	29	15
GTEX.131XH.2426.SM.5PNZ6	29	19
GTEX.132NY.1126.SM.5PNVE	29	7
GTEX.132QS.0726.SM.5IJE9	29	25
GTEX.13CF3.1726.SM.5LU9E	29	25
GTEX.13FH7.0326.SM.5J1MR	29	33
GTEX.13FHO.0326.SM.5IJBH	29	15
GTEX.13FLV.1226.SM.5IJBZ	29	11
GTEX.13JVG.3026.SM.5IJEV	29	3
GTEX.13N1W.0726.SM.5MR57	29	5
GTEX.13NYS.2926.SM.5IFGH	29	3
GTEX.13OVG.2226.SM.5K7V8	29	1
GTEX.13OW8.0126.SM.5IJE5	29	-13
GTEX.13PL7.1926.SM.5J1MM	29	7
GTEX.13PL7.2726.SM.5L3GB	29	11
GTEX.13PVR.2426.SM.5RQHN	29	9
GTEX.13QBU.0126.SM.5LU3V	29	13
GTEX.13RTJ.2926.SM.5Q5DE	29	5
GTEX.13SLX.0526.SM.5S2ON	29	27
GTEX.13U4I.1726.SM.5J1MF	29	19
GTEX.13VXT.0426.SM.5LU57	29	11
GTEX.13VXT.0526.SM.5SI9O	29	21
GTEX.13VXT.1626.SM.5IJES	29	5
GTEX.13VXU.0626.SM.5L3F9	29	19
GTEX.13W3W.2526.SM.5SI9P	29	15
GTEX.145MG.1526.SM.5Q5EM	29	25
GTEX.145MI.1126.SM.5O9AK	29	11
GTEX.146FH.2126.SM.5SI9U	29	27
GTEX.146FH.2526.SM.5Q5BP	29	11
GTEX.146FQ.2126.SM.5RQHU	29	-5
GTEX.147F3.1726.SM.5SIAW	29	1
GTEX.1497J.0226.SM.5QGPU	29	27
GTEX.14A5H.0426.SM.5QGQF	29	23
GTEX.14E6E.1726.SM.5S2R6	29	25
GTEX.NPJ8.0011.R8a.SM.2HMLG	29	29
GTEX.OIZG.0426.SM.3LK5W	29	11
GTEX.OIZH.0126.SM.2HMIS	29	31
GTEX.OIZH.1826.SM.2YUNP	29	23
GTEX.OXRK.1426.SM.3NB19	29	25
GTEX.P44H.0226.SM.2XCEU	29	13
GTEX.P4QT.0726.SM.3NMCM	29	35
GTEX.P78B.1926.SM.3P616	29	-1
GTEX.PWN1.2526.SM.48TDS	29	17
GTEX.PX3G.2026.SM.48U1H	29	1
GTEX.QLQ7.1826.SM.2S1R5	29	11
GTEX.QV44.0626.SM.4R1KJ	29	15
GTEX.R55C.0526.SM.3GIKA	29	15
GTEX.R55G.1626.SM.48FF4	29	21
GTEX.RNOR.0011.R9A.SM.2TF52	29	7
GTEX.RTLS.0626.SM.5SI7Z	29	-19
GTEX.RU1J.1026.SM.46MUR	29	9
GTEX.RWS6.0526.SM.4GIAJ	29	29
GTEX.S33H.0326.SM.4AD6N	29	13
GTEX.S341.1426.SM.4AD6U	29	3
GTEX.S4UY.1226.SM.4AD51	29	9
GTEX.S4Z8.0626.SM.4AD6J	29	29
GTEX.S95S.1326.SM.2XCDK	29	1
GTEX.SIU8.0126.SM.2XCDT	29	13
GTEX.SSA3.0126.SM.32QPU	29	1
GTEX.SSA3.0226.SM.32QPN	29	9
GTEX.T2IS.0126.SM.4DM6O	29	23
GTEX.T6MN.0426.SM.32PMF	29	5
GTEX.TKQ2.1026.SM.33HB7	29	15
GTEX.TML8.0326.SM.4GICN	29	17
GTEX.U3ZH.0526.SM.3DB75	29	-9
GTEX.U8XE.0326.SM.3DB8P	29	45
GTEX.U8XE.0426.SM.3DB91	29	25
GTEX.VJYA.0226.SM.4KL1Q	29	31
GTEX.WEY5.0726.SM.4LMID	29	9
GTEX.WEY5.2226.SM.3GILQ	29	15
GTEX.WHPG.0226.SM.3NMB9	29	17
GTEX.WHSB.2026.SM.3LK6H	29	5
GTEX.WWYW.0926.SM.3NB2Z	29	7
GTEX.WWYW.2826.SM.4MVOQ	29	7
GTEX.WY7C.0926.SM.3NB34	29	9
GTEX.WYJK.0526.SM.3NM8Z	29	21
GTEX.WYVS.0326.SM.3NM9V	29	1
GTEX.X261.0011.R8A.SM.4E3I5	29	31
GTEX.X3Y1.0326.SM.4PQZ7	29	21
GTEX.X8HC.0226.SM.4E3K1	29	17
GTEX.XBEW.0926.SM.4QASR	29	3
GTEX.XGQ4.2526.SM.4AT57	29	15
GTEX.XPT6.0326.SM.4B66V	29	9
GTEX.XUW1.0426.SM.4BOOT	29	11
GTEX.XXEK.0426.SM.4BRVW	29	25
GTEX.XXEK.0626.SM.4BRWE	29	17
GTEX.XYKS.1326.SM.4BRUN	29	17
GTEX.XYKS.1426.SM.4BRUO	29	35
GTEX.XYKS.2126.SM.4E3IB	29	27
GTEX.Y111.0526.SM.4TT3M	29	7
GTEX.Y3I4.2226.SM.4TT7O	29	17
GTEX.Y5V5.1526.SM.4VBQ1	29	5
GTEX.Y8DK.0526.SM.4TT3R	29	21
GTEX.Y8E4.0226.SM.4VBQ3	29	11
GTEX.YEC3.0326.SM.5IFJJ	29	11
GTEX.YFCO.1126.SM.5S2N9	29	29
GTEX.ZAB4.1826.SM.5HL8O	29	-1
GTEX.ZDTT.0926.SM.5J2MS	29	7
GTEX.ZG7Y.1626.SM.5S2NO	29	9
GTEX.ZLV1.0426.SM.4WWC2	29	11
GTEX.ZLWG.0826.SM.59888	29	3
GTEX.ZLWG.2526.SM.57WDS	29	5
GTEX.ZPU1.0926.SM.57WDO	29	19
GTEX.ZTPG.0926.SM.5O99H	29	31
GTEX.ZTPG.1426.SM.51MT3	29	15
GTEX.ZTX8.1426.SM.5DUVO	29	13
GTEX.ZTX8.1526.SM.5N9GI	29	9
GTEX.ZYFC.0326.SM.5NQ7H	29	5
GTEX.ZYFD.0826.SM.5NQ9A	29	25
GTEX.113JC.0726.SM.5GZZR	27	-5
GTEX.11EM3.1926.SM.5987U	27	1
GTEX.11EMC.1726.SM.5H11P	27	-7
GTEX.11EMC.1826.SM.5A5JT	27	-1
GTEX.11EQ9.0226.SM.5A5JX	27	19
GTEX.11EQ9.2326.SM.5HL5H	27	15
GTEX.11I78.2626.SM.5Q5AI	27	19
GTEX.11P7K.1726.SM.5GU6F	27	15
GTEX.11P81.1926.SM.5BC53	27	-9
GTEX.11UD2.0726.SM.5EQ69	27	21
GTEX.11ZTS.1926.SM.5CVLA	27	1
GTEX.12C56.1726.SM.5EQ61	27	5
GTEX.12WSA.0326.SM.5BC6I	27	7
GTEX.12WSI.0826.SM.5EGKD	27	7
GTEX.12WSJ.1826.SM.5GCNY	27	13
GTEX.12WSL.1126.SM.5CVNK	27	15
GTEX.12ZZX.1126.SM.5EGKB	27	-21
GTEX.13113.0526.SM.5GCN2	27	15
GTEX.13113.1826.SM.5LZW4	27	11
GTEX.1314G.1226.SM.5BC6D	27	-1
GTEX.1314G.1926.SM.5BC6F	27	23
GTEX.131XH.2226.SM.5DUXJ	27	23
GTEX.133LE.0626.SM.5IFFJ	27	39
GTEX.139YR.0926.SM.5LZYB	27	33
GTEX.13FHO.0526.SM.5K7VS	27	3
GTEX.13FHO.0826.SM.5L3E8	27	7
GTEX.13FHO.1826.SM.5K7Y6	27	3
GTEX.13FTX.0326.SM.5J2NG	27	13
GTEX.13FTY.0426.SM.5IJC2	27	15
GTEX.13N11.2326.SM.5IJBF	27	21
GTEX.13NZ8.0826.SM.5MR3I	27	3
GTEX.13NZ8.1226.SM.5KM4A	27	31
GTEX.13O21.3026.SM.5J2NI	27	1
GTEX.13OVG.1426.SM.5K7VP	27	-7
GTEX.13OVG.1626.SM.5J1NF	27	21
GTEX.13OVI.1126.SM.5KLZF	27	-1
GTEX.13OW8.1026.SM.5J1NQ	27	9
GTEX.13OW8.1326.SM.5J1OW	27	17
GTEX.13PVQ.0726.SM.5L3GI	27	11
GTEX.13QJ3.0426.SM.5RQHP	27	-11
GTEX.13S7M.1726.SM.5RQK3	27	-7
GTEX.13U4I.2226.SM.5LU5H	27	1
GTEX.146FH.1626.SM.5NQ9H	27	23
GTEX.146FH.2426.SM.5Q5EW	27	25
GTEX.146FQ.0426.SM.5NQBA	27	17
GTEX.146FR.1626.SM.5Q5DS	27	11
GTEX.14753.0326.SM.5QGQB	27	9
GTEX.147F3.0526.SM.5SI98	27	7
GTEX.14A6H.2426.SM.5Q5BO	27	-17
GTEX.14AS3.0726.SM.5S2NY	27	17
GTEX.14AS3.1326.SM.5RQJE	27	15
GTEX.14BIL.2426.SM.5QGQR	27	-7
GTEX.14C38.0826.SM.5S2U8	27	9
GTEX.14E7W.0526.SM.5S2W8	27	15
GTEX.O5YT.0526.SM.32PK8	27	29
GTEX.OHPK.1726.SM.48TC4	27	23
GTEX.OHPK.2326.SM.3MJH2	27	7
GTEX.OIZH.1526.SM.3NB1J	27	11
GTEX.P4PP.3026.SM.3P61O	27	-5
GTEX.PLZ4.0126.SM.5SI8O	27	-7
GTEX.PLZ5.0426.SM.3P612	27	25
GTEX.PSDG.1326.SM.48TD2	27	41
GTEX.PW2O.0526.SM.2I3DX	27	3
GTEX.PWCY.2326.SM.2I3EQ	27	-13
GTEX.Q2AG.0826.SM.2HMKF	27	1
GTEX.Q2AH.0226.SM.48U1I	27	9
GTEX.Q2AI.1426.SM.2S1P5	27	-5
GTEX.QLQ7.1626.SM.2S1R8	27	1
GTEX.RNOR.0326.SM.2TF51	27	-1
GTEX.RNOR.1326.SM.48FDE	27	3
GTEX.RUSQ.0426.SM.47JWR	27	27
GTEX.S4Z8.0726.SM.4GICB	27	25
GTEX.S4Z8.0926.SM.4AD6Q	27	19
GTEX.S7PM.0426.SM.3NM91	27	19
GTEX.S7SE.0826.SM.4AT4D	27	7
GTEX.SE5C.0526.SM.2XCE1	27	-17
GTEX.T8EM.0426.SM.4DM7E	27	19
GTEX.TKQ1.1126.SM.4GIAZ	27	21
GTEX.U3ZH.1326.SM.4DXSF	27	11
GTEX.U4B1.0926.SM.4DXUV	27	23
GTEX.U8XE.0626.SM.3DB8U	27	29
GTEX.UJHI.1426.SM.3DB9C	27	-13
GTEX.VJYA.0326.SM.3GAEX	27	19
GTEX.VJYA.1226.SM.3GIJ6	27	19
GTEX.VUSG.1226.SM.4KKZF	27	33
GTEX.WEY5.0826.SM.4LMIH	27	-9
GTEX.WH7G.2326.SM.3NMBC	27	1
GTEX.WHPG.1426.SM.3NMBB	27	17
GTEX.WL46.3026.SM.3LK7Z	27	-7
GTEX.WY7C.2826.SM.3NB3Q	27	15
GTEX.WYJK.0126.SM.3NMAB	27	11
GTEX.X4EO.2426.SM.4QASD	27	-5
GTEX.Y114.2026.SM.4TT7L	27	15
GTEX.Y3IK.0526.SM.4WWE3	27	-13
GTEX.Y3IK.2226.SM.4YCD4	27	21
GTEX.Y5LM.0226.SM.4VBRM	27	23
GTEX.Y5LM.2226.SM.4VDT1	27	27
GTEX.Y9LG.0226.SM.4VBS4	27	19
GTEX.YB5K.2426.SM.5IFHP	27	13
GTEX.YF7O.2626.SM.5IFHK	27	11
GTEX.YJ8A.1726.SM.5P9IQ	27	35
GTEX.Z93S.1626.SM.5CVMB	27	15
GTEX.ZA64.2126.SM.5Q5A8	27	13
GTEX.ZDXO.3026.SM.5J1N5	27	15
GTEX.ZF29.2226.SM.4WWB9	27	11
GTEX.ZLFU.0926.SM.5P9F8	27	7
GTEX.ZLV1.1926.SM.5FQSF	27	3
GTEX.ZLWG.0526.SM.4WWFB	27	9
GTEX.ZP4G.0726.SM.4WWF2	27	5
GTEX.ZT9X.0326.SM.51MTE	27	37
GTEX.ZUA1.0626.SM.4YCCW	27	15
GTEX.ZV6S.1626.SM.5NQ81	27	19
GTEX.ZV6S.1826.SM.5NQ8D	27	9
GTEX.ZVT2.0626.SM.5GICR	27	35
GTEX.ZVZP.2326.SM.59HL4	27	23
GTEX.ZY6K.0326.SM.5SIBB	27	23
GTEX.ZYFC.0826.SM.5E44K	27	5
GTEX.ZYW4.0326.SM.5E44Y	27	13
GTEX.11DXW.0526.SM.5H127	25	17
GTEX.11DXX.0426.SM.5EQ5F	25	29
GTEX.11GS4.1026.SM.5N9DE	25	-9
GTEX.11GSP.0226.SM.5A5KV	25	21
GTEX.11I78.0126.SM.5HL6F	25	1
GTEX.11I78.2326.SM.5Q5AH	25	19
GTEX.11NUK.0126.SM.5A5L3	25	11
GTEX.11NV4.1126.SM.5HL6J	25	7
GTEX.11NV4.2326.SM.5BC4X	25	-1
GTEX.11TT1.1126.SM.5P9GV	25	15
GTEX.11TT1.1226.SM.5Q5AV	25	33
GTEX.11TUW.0226.SM.5LU8X	25	11
GTEX.1211K.0326.SM.5FQT1	25	23
GTEX.12126.0826.SM.5FQTZ	25	21
GTEX.1212Z.2126.SM.5FQTM	25	27
GTEX.1212Z.2826.SM.59HJ5	25	5
GTEX.12BJ1.1026.SM.5EGJA	25	15
GTEX.12C56.1826.SM.5EQ6D	25	15
GTEX.12WSG.2426.SM.5EQLZ	25	11
GTEX.12WSM.0526.SM.5GCO8	25	17
GTEX.12ZZX.1226.SM.5EGHS	25	-29
GTEX.12ZZY.0326.SM.5LZVQ	25	11
GTEX.13111.1326.SM.5GCNO	25	-3
GTEX.1313W.3226.SM.5LZUU	25	-5
GTEX.132AR.0726.SM.5EQ6J	25	23
GTEX.132NY.1026.SM.5P9IY	25	5
GTEX.132Q8.1726.SM.5EGK8	25	-15
GTEX.133LE.0726.SM.5P9IZ	25	15
GTEX.139UW.0226.SM.5K7WU	25	7
GTEX.13D11.2026.SM.5IJBK	25	15
GTEX.13FLV.0426.SM.5KLZA	25	-3
GTEX.13FTX.0226.SM.5K7TX	25	21
GTEX.13G51.0526.SM.5IJCQ	25	-5
GTEX.13IVO.0926.SM.5KLZP	25	9
GTEX.13N11.1026.SM.5K7XQ	25	1
GTEX.13NZ9.1126.SM.5MR37	25	-13
GTEX.13O21.0426.SM.5K7VR	25	9
GTEX.13O3Q.2126.SM.5KM4C	25	3
GTEX.13O61.0326.SM.5KM2O	25	11
GTEX.13OVI.2326.SM.5KM47	25	9
GTEX.13OVJ.0011.R11a.SM.5P9H8	25	5
GTEX.13OVJ.0326.SM.5L3GL	25	7
GTEX.13OVJ.2326.SM.5IJGA	25	11
GTEX.13OVL.0226.SM.5L3E9	25	17
GTEX.13OW8.2226.SM.5K7Z4	25	-5
GTEX.13X6J.0626.SM.5LU5F	25	27
GTEX.144FL.0226.SM.5Q5D4	25	7
GTEX.145MO.1526.SM.5QGQC	25	13
GTEX.1497J.2326.SM.5NQBK	25	5
GTEX.14BMU.1826.SM.5RQII	25	7
GTEX.NFK9.0326.SM.3MJGV	25	5
GTEX.NPJ7.1726.SM.2YUNA	25	13
GTEX.OHPL.2526.SM.3MJGT	25	35
GTEX.OOBK.0425.SM.3LK5O	25	29
GTEX.OXRK.0226.SM.3NB2G	25	-3
GTEX.OXRN.2626.SM.48TBX	25	-3
GTEX.P4QT.1726.SM.2S1NQ	25	1
GTEX.PX3G.2626.SM.2I3EG	25	11
GTEX.QCQG.1926.SM.5SI7Q	25	11
GTEX.QDVN.0626.SM.2I3FP	25	3
GTEX.QESD.1426.SM.2S1R9	25	23
GTEX.QMRM.1726.SM.2S1QG	25	9
GTEX.R55C.1626.SM.48FEG	25	-9
GTEX.RNOR.0426.SM.2TF4U	25	5
GTEX.S4P3.1126.SM.4AD52	25	9
GTEX.T2IS.0926.SM.4DM5B	25	15
GTEX.TML8.2026.SM.32QOP	25	-1
GTEX.TMMY.1726.SM.4DXTD	25	-9
GTEX.TMMY.2226.SM.4DXTN	25	15
GTEX.TSE9.0126.SM.3DB83	25	13
GTEX.TSE9.2226.SM.4DXUR	25	-9
GTEX.U8XE.1026.SM.4E3HM	25	41
GTEX.UJHI.1626.SM.3DB9A	25	11
GTEX.UPJH.0726.SM.4IHJW	25	3
GTEX.V1D1.0326.SM.4JBIY	25	19
GTEX.W5X1.0426.SM.3GILB	25	-11
GTEX.WFON.1926.SM.3LK7L	25	33
GTEX.WHPG.2626.SM.3NMBR	25	11
GTEX.WHWD.1026.SM.4OORZ	25	31
GTEX.WI4N.0726.SM.3TW93	25	13
GTEX.X15G.1626.SM.3NMB3	25	-15
GTEX.X3Y1.0626.SM.3P5YS	25	-13
GTEX.X4EP.0126.SM.3P5YV	25	19
GTEX.X4LF.1726.SM.3NMBZ	25	-1
GTEX.X8HC.2726.SM.46MUA	25	11
GTEX.XBED.0826.SM.47JYC	25	19
GTEX.XOT4.0426.SM.4B66T	25	19
GTEX.XXEK.0326.SM.4BRVV	25	33
GTEX.Y5V6.0326.SM.4VBRW	25	23
GTEX.Y5V6.0626.SM.4WWFY	25	-7
GTEX.Y8E4.0626.SM.4WWDL	25	11
GTEX.YBZK.0226.SM.59HLO	25	-3
GTEX.ZAB5.2026.SM.5L3EQ	25	13
GTEX.ZAJG.0626.SM.5HL8X	25	1
GTEX.ZEX8.1226.SM.5S2OK	25	21
GTEX.ZF2S.0926.SM.4WWBJ	25	15
GTEX.ZP4G.0826.SM.4WWF3	25	33
GTEX.ZPCL.0126.SM.4WWC8	25	19
GTEX.ZPCL.2426.SM.57WFP	25	5
GTEX.ZPU1.2426.SM.4WWFM	25	-3
GTEX.ZQG8.1126.SM.51MRL	25	-9
GTEX.ZQUD.0226.SM.4YCEB	25	23
GTEX.ZT9W.0426.SM.57WF4	25	15
GTEX.ZTTD.1126.SM.51MRP	25	9
GTEX.ZTX8.0426.SM.59HLG	25	23
GTEX.ZUA1.0226.SM.5NQ9Q	25	-1
GTEX.ZVT4.2426.SM.5GIEI	25	17
GTEX.ZXES.0726.SM.5E451	25	-17
GTEX.ZZPU.0326.SM.5N9BJ	25	31
GTEX.111FC.0226.SM.5N9B8	23	-3
GTEX.117YX.0326.SM.5GICL	23	13
GTEX.117YX.0726.SM.5GIET	23	27
GTEX.11DXX.1226.SM.5GICD	23	23
GTEX.11DXX.1526.SM.5H115	23	17
GTEX.11DXX.2426.SM.5GZZW	23	3
GTEX.11DXZ.0926.SM.5N9CG	23	-9
GTEX.11EM3.1726.SM.5N9D1	23	9
GTEX.11GS4.2726.SM.5A5LE	23	9
GTEX.11GSO.2326.SM.5A5LX	23	7
GTEX.11GSP.2326.SM.5HL63	23	19
GTEX.11LCK.1126.SM.5A5KC	23	-9
GTEX.11NUK.0426.SM.5HL5V	23	1
GTEX.11NV4.0526.SM.5N9BF	23	13
GTEX.11P7K.0326.SM.59871	23	9
GTEX.11P81.2326.SM.59875	23	7
GTEX.11TT1.2726.SM.5LU8L	23	31
GTEX.11VI4.0326.SM.5EQ6L	23	1
[truncated: 4,562 more rows]

## Sheet: Sheet4
	aDC	Adipocytes	Astrocytes	B-cells	Basophils	CD4+	memory	T-cells	CD4+	naive	T-cells	CD4+	T-cells	CD4+	Tcm	CD4+	Tem	CD8+	naive	T-cells	CD8+	T-cells	CD8+	Tcm	CD8+	Tem	cDC	Chondrocytes	Class-switched	memory	B-cells	CLP	CMP	DC	Endothelial	cells	Eosinophils	Epithelial	cells	Erythrocytes	Fibroblasts	GMP	Hepatocytes	HSC	iDC	Keratinocytes	ly	Endothelial	cells
1	and	2	1	1	0.000117055	1	0.262427	0.972758	1	0.580952	0.980878	1	1	1	1	0.633217	0.599674	1	1	0.138517	2.62293e-06	0.737586	1	0.401404	1	0.336336	0.00627138	0.0513112	0.146985	1	0.0206564	0.0206929	0.475638	1	1	1	1	0.000122999	0.961023	1	1	1	1	0.0900951	1	0.42783	0.349269	1	0.245686
1	and	3	1	0.79333	0.0867949	0.687907	0.0260011	1	0.307623	1	1	1	1	1	1	0.07205	0.230718	0.70848	1	0.567626	0.0174211	0.0434597	0.0962181	1	0.000241854	1	0.00726548	1	1	0.370525	0.155695	0.0284594	0.00136456	0.539062	1	0.304164	0.156126	0.00758994	1	0.712318	1	1	1	1	0.337301	1	1	1	0.0432111
2	and	3	1	0.718122	0.0857879	0.0426396	0.772646	0.458144	0.762889	0.152707	1	0.432541	0.658429	1	0.671476	0.194626	1.81343e-05	0.337497	0.0912444	0.000250354	0.092623	0.123559	7.19242e-05	0.736662	5.31657e-05	0.127028	1	0.0932733	0.5152	0.0171207	1	1	0.0012333	0.704691	1	0.0385095	0.0178039	0.75533	1	0.0279872	0.581045	0.0520276	1	0.00118002	0.0261864	0.344288	0.00800107	1	0.693902
[truncated: 49 more columns]

## Sheet: S3-Esophagus LM
Adipocytes	Astrocytes	B_cells	Basophils	CD4T_cells	CD4Tcm	CD4Tem	CD4memoryT_cells	CD4naiveT_cells	CD8T_cells	CD8Tcm	CD8Tem	CD8naiveT_cells	CLP	CMP	Chondrocytes	Class_switchedmemoryB_cells	DC	Endothelialcells	Eosinophils	Epithelialcells	Erythrocytes	Fibroblasts	GMP	HSC	Hepatocytes	Keratinocytes	MEP	MPP	MSC	Macrophages	MacrophagesM1	MacrophagesM2	Mastcells	Megakaryocytes	Melanocytes	MemoryB_cells	Mesangialcells	Monocytes	Myocytes	NKcells	NKT	Neurons	Neutrophils	Osteoblast	Pericytes	Plasmacells	Platelets	Preadipocytes	Sebocytes
1	1	0.0133395	0.00117145	1	1	1	0.00776204	0.00036712	0.00351737	1	1	1	1	0.015261	6.27402e-05	0.0138824	1	1.39915e-16	1	1.21588e-25	1	4.19576e-25	0.034995	5.43904e-17	1	1.23164e-26	1	NA	1	0.0499952	0.762229	6.39515e-10	1	4.13571e-08	1	1	1	1	8.18255e-11	1	1.65372e-13	3.09556e-17	0.0823704	5.99534e-08	7.57978e-15	6.70177e-10	0.000204871	1.98598e-10	3.82344e-26
0.00366748	0.0118681	-0.013886	-0.00870836	0.000126483	-0.00209126	-0.000132425	-0.00256393	0.00582667	0.00711002	-0.00272606	-6.05554e-05	0.00157729	-0.00194243	0.00553637	0.0189929	-0.0073195	-0.000498167	0.0782828	-0.000696954	-0.512894	-0.000118119	0.309128	0.0129297	0.134909	5.79072e-05	-0.271456	-0.00292791	0	0.0180249	0.00731726	0.00418609	0.0152427	0.00220879	0.00280571	0.000337332	-0.00236059	0.00348082	0.0018535	0.0203135	7.00929e-06	0.07168	0.0124861	-0.00281423	-0.01035	0.0933522	-0.00575821	-0.00250118	0.0569595	-0.259689
[truncated: 14 more columns]

## Sheet: S4-Skin LM
Adipocytes	Astrocytes	B_cells	Basophils	CD4T_cells	CD4Tcm	CD4Tem	CD4memoryT_cells	CD4naiveT_cells	CD8T_cells	CD8Tcm	CD8Tem	CD8naiveT_cells	CLP	CMP	Chondrocytes	Class_switchedmemoryB_cells	DC	Endothelialcells	Eosinophils	Epithelialcells	Erythrocytes	Fibroblasts	GMP	HSC	Hepatocytes	Keratinocytes	MEP	MPP	MSC	Macrophages	MacrophagesM1	MacrophagesM2	Mastcells	Megakaryocytes	Melanocytes	MemoryB_cells	Mesangialcells	Monocytes	Myocytes	NKcells	NKT	Neurons	Neutrophils	Osteoblast	Pericytes	Plasmacells	Platelets	Preadipocytes	Sebocytes
1	1	1	1	NA	1	1	1	1	1	1	1	1	1	1	0.0079583	0.559336	1	1	1	1	1	1	0.0573804	1	1	1	1	1	1	1	1	1	1	1	1	1	1	1	1	1	1	1	1	1	1	1	1	1	1
-0.0109793	-0.00604333	0.000131665	-0.000263174	0	0.00270904	0.00114982	0.00139069	1.95228e-05	0.000146045	0.000414266	2.26088e-05	0.000477342	0.00162468	0.00022298	-0.0107392	0.00198135	0.00285078	-0.00114153	6.66344e-05	0.000823666	-1.51809e-05	-0.0227397	-0.00901087	-0.0134046	-0.000318014	0.000329	0.00265804	-5.0419e-06	0.0161222	-0.00128082	-0.00164124	-0.0018244	-0.00112983	8.15231e-05	-0.00276261	5.82323e-06	-0.00128616	-0.00172885	-0.00105771	-1.9247e-05	0.00300603	-3.92415e-05	-0.000402333	-0.00106649	-0.000184381	0.00113199	-0.000332164	-0.00155182	-7.42778e-06
[truncated: 14 more columns]

## Sheet: S5 - Esophagus SMG LM
	Adipocytes	Astrocytes	B_cells	Basophils	CD4T_cells	CD4Tcm	CD4Tem	CD4memoryT_cells	CD4naiveT_cells	CD8T_cells	CD8Tcm	CD8Tem	CD8naiveT_cells	CLP	CMP	Chondrocytes	Class_switchedmemoryB_cells	DC	Endothelialcells	Eosinophils	Epithelialcells	Erythrocytes	Fibroblasts	GMP	HSC	Hepatocytes	Keratinocytes	MEP	MSC	Macrophages	MacrophagesM1	MacrophagesM2	Mastcells	Megakaryocytes	Melanocytes	MemoryB_cells	Mesangialcells	Monocytes	Myocytes	NKcells	NKT	Neurons	Neutrophils	Osteoblast	Pericytes	Plasmacells	Platelets	Preadipocytes	Sebocytes
adjusted p_value	1	1	0.109662	0.576708	1	1	0.933955	0.0108619	0.0668592	0.885413	0.134255	1	1	1	0.188745	0.0103662	0.0326151	1	2.51203e-09	1	1.56481e-15	1	1.26847e-15	1	5.30304e-10	1	2.20701e-16	1	1	0.854986	1	6.66071e-06	1	0.000319168	1	1	1	1	5.05865e-07	1	1.38964e-08	1.7113e-10	0.57982	0.000154569	4.89497e-09	3.01454e-07	0.00290031	4.69671e-05	5.69671e-16
coef_estimate	0.00363138	0.0105955	-0.0151568	-0.0072943	0.000114059	-0.00221257	-0.000374869	-0.00351268	0.00630173	0.00656634	-0.00527961	0.000111129	0.00172181	-0.00205553	0.00658503	0.0217694	-0.00907006	-0.00267743	0.0893578	-0.000542932	-0.589449	-0.000157945	0.361214	0.0128606	0.155904	1.89762e-05	-0.313887	-0.00492407	0.0248448	0.00781822	0.00426141	0.0179507	0.00167516	0.00314163	0.000440281	-0.00259093	0.00255161	-0.000650602	0.0248989	5.28914e-06	0.0858992	0.0146246	-0.00325625	-0.0114811	0.109545	-0.00729075	-0.00300917	0.061632	-0.299541
[truncated: 14 more columns]

## Sheet: S6 - Skin SMG LM
	Adipocytes	Astrocytes	B_cells	Basophils	CD4Tcm	CD4Tem	CD4memoryT_cells	CD4naiveT_cells	CD8T_cells	CD8Tcm	CD8Tem	CD8naiveT_cells	CLP	CMP	Chondrocytes	Class_switchedmemoryB_cells	DC	Endothelialcells	Eosinophils	Epithelialcells	Erythrocytes	Fibroblasts	GMP	HSC	Hepatocytes	Keratinocytes	MEP	MPP	MSC	Macrophages	MacrophagesM1	MacrophagesM2	Mastcells	Megakaryocytes	Melanocytes	MemoryB_cells	Mesangialcells	Monocytes	Myocytes	NKcells	NKT	Neurons	Neutrophils	Osteoblast	Pericytes	Plasmacells	Platelets	Preadipocytes	Sebocytes
adjusted_pvalue	1	1	1	1	1	1	1	1	1	1	1	1	1	1	1	1	1	1	1	1	1	1	1	1	1	1	1	1	1	1	1	1	1	1	0.846461	1	1	1	1	NA	1	1	1	1	1	1	1	1	1
coef_estimate	-0.00292149	-0.0107549	0.000142188	-0.00255688	0.00325992	0.00231367	0.00203448	1.04083e-05	0.00050048	0.000620366	-4.20549e-06	0.00101592	0.00707825	0.00154553	-0.011898	0.00130095	0.00459101	-0.000624318	0.000143408	-0.000434367	-1.65857e-05	-0.0250332	-0.0140692	0.00582482	8.43156e-05	0.000250812	0.00197501	4.15e-05	0.0208953	0.000967255	0.00108241	0.00138711	-0.00296847	0.000318715	-0.0100115	5.4933e-05	-0.000230256	0.000338217	0.00349417	0	0.00849643	5.77607e-06	0.000564199	-0.000973311	-0.0137517	0.000769367	0.000572616	0.0166574	-7.31335e-05
[truncated: 14 more columns]
